# Supplementary material for: Inter-individual variability contrasts with regional homogeneity in the human brain DNA methylome
Source: Nucleic Acids Res. 2015 Jan 8;43(2):732–44. doi: 10.1093/nar/gku1305 (PMC4333374; doi:10.1093/nar/gku1305)
Supplement: SUPPLEMENTARY DATA [file supp_gku1305_Supplementary-Tables.xlsx]

## Sheet: Supplementary Table 1
Supplementary Table 1. Sequence mapping and sample characteristics.
Sample ID	Individual	Sex	Age	Brain Region	Lane identifier	Mapped Reads
h_BrainA1_MBD_M	A	Male	54	Frontal	4299_6	23358883
h_BrainA2_MBD_M	A	Male	54	Occipital	3324_3	17307866
					3829_2	10814329
h_BrainA3_MBD_M	A	Male	54	Thalamus	3219_6	8329892
					3219_7	11892281
h_BrainA4_MBD_M	A	Male	54	Temporal	3220_1	16959838
					3220_2	17196497
h_BrainA5_MBD_M	A	Male	54	Hippocampus	3220_3	17413498
					3222_1	17264118
h_BrainA6_MBD_M	A	Male	54	Cerebellum	3218_1	13298628
					3220_8	16284412
h_BrainA7_MBD_M	A	Male	54	Parietal	4280_3	26176657
					4298_2	23008301
h_BrainA8_MBD_M	A	Male	54	Pons	3829_6	12685543
					4298_3	24340030
h_BrainA9_MBD_M	B	Male	50	Frontal	3218_6	12935793
					3829_7	11913437
h_BrainA10_MBD_M	B	Male	50	Occipital	3218_8	16514102
					3220_6	17532726
h_BrainB1_MBD_M	B	Male	50	Thalamus	3219_1	10474648
					3219_8	12659939
h_BrainB2_MBD_M	B	Male	50	Temporal	3219_2	7233179
					3219_3	8775526
h_BrainB3_MBD_M	B	Male	50	Hippocampus	4298_5	23622268
h_BrainB4_MBD_M	B	Male	50	Cerebellum	3334_7	18828869
					4392_1	24718690
h_BrainB5_MBD_M	B	Male	50	Parietal	3329_3	16204812
					3363_8	15929535
h_BrainB6_MBD_M	B	Male	50	Pons	3363_6	16256621
					3363_7	17342847
h_BrainB7_MBD_M	C	Male	41	Frontal	3334_3	19152873
					3363_5	16579629
h_BrainB8_MBD_M	C	Male	41	Occipital	3339_8	17234861
h_BrainB9_MBD_M	C	Male	41	Thalamus	3339_6	15452442
h_BrainB10_MBD_M	C	Male	41	Temporal	3339_2	18690336
h_BrainC1_MBD_M	C	Male	41	Hippocampus	3329_8	13208394
					3338_1	17474897
h_BrainC2_MBD_M	C	Male	41	Cerebellum	3338_2	17565650
					3338_3	17636703
h_BrainC3_MBD_M	C	Male	41	Parietal	3338_8	18312679
					3560_1	13925569
h_BrainE2_MBD_M	D	Male	16	Hippocampus	3612_2	16415664
					3612_3	14677209
h_BrainE3_MBD_F	E	Female	37	Hippocampus	4274_3	24355577
					4274_5	26807269
h_BrainE4_MBD_F	F	Female	45	Hippocampus	3981_8	9474870
h_BrainE5_MBD_M	G	Male	40	Hippocampus	3622_7	11361968
					4274_6	26614095
					4392_5	14619067
h_BrainE6_MBD_M	H	Male	41	Hippocampus	3622_5	14250965
					3622_6	14837971
h_BrainE7_MBD_M	I	Male	38	Hippocampus	3499_7	11511164
					3499_8	11218188
h_BrainE8_MBD_M	J	Male	22	Hippocampus	3499_6	13614575
h_BrainE9_MBD_F	K	Female	47	Hippocampus	4274_7	29001991
					4274_8	27616555
h_BrainF1_MBD_M	L	Male	24	Hippocampus	3981_5	11938308
					3981_6	9717549
h_BrainF2_MBD_F	M	Female	52	Hippocampus	3981_2	8769054
					3981_3	8459040
h_BrainF3_MBD_M	N	Male	60	Hippocampus	3518_3	17302813
					3518_5	17761670
h_BrainF4_MBD_M	O	Male	55	Hippocampus	3518_1	16164098
					3981_1	13092124
h_BrainF5_MBD_M	P	Male	58	Hippocampus	4280_2	26919744
h_BrainF6_MBD_F	Q	Female	51	Hippocampus	3560_8	15096140
					4280_6	27005153
h_BrainF7_MBD_M	R	Male	53	Hippocampus	3518_6	17814047
					3560_7	17542078
h_BrainF8_MBD_M	S	Male	53	Hippocampus	3518_7	17055182
					3518_8	16630793
h_BrainF9_MBD_M	T	Male	53	Hippocampus	3604_6	10240726
					3604_7	13409443
h_BrainF10_MBD_M	U	Male	54	Hippocampus	3604_5	10001738
					4118_1	13831174
h_BrainG1_MBD_F	V	Female	58	Hippocampus	3604_2	14352880
					4280_7	27139945
h_BrainG2_MBD_F	W	Female	53	Hippocampus	3604_1	10460787
					4118_3	6779940

## Sheet: Supplementary Table 2
Supplementary Table 2. The locations and physical properties of cerebellum DMRs.
DMR ID (genome build_chromosome_Start_Stop_Strand)	CpGs in DMR	CpG observed /expected	G+C Content	DMR length	Methylation status in Cerebllum vs. Other Brain Regions
hg18_chrY_4985450_4985950_+	4	0.357	0.3	500	Hypermethylated
hg18_chrY_5807050_5808000_+	2	0.094	0.3	950	Hypermethylated
hg18_chrY_5811150_5813200_+	11	0.227	0.308	2050	Hypermethylated
hg18_chrY_5894850_5895250_+	3	0.236	0.357	400	Hypermethylated
hg18_chrY_6233250_6233850_+	32	0.59	0.603	600	Hypermethylated
hg18_chrX_273000_273650_+	24	0.684	0.469	650	Hypermethylated
hg18_chrX_3705050_3705300_+	2	0.158	0.456	250	Hypermethylated
hg18_chrX_6975050_6976200_+	9	0.254	0.351	1150	Hypermethylated
hg18_chrX_8804250_8804650_+	5	0.31	0.403	400	Hypermethylated
hg18_chrX_9115050_9115600_+	9	0.447	0.384	550	Hypermethylated
hg18_chrX_9219850_9220200_+	16	0.669	0.531	350	Hypermethylated
hg18_chrX_9279150_9279600_+	4	0.2	0.422	450	Hypermethylated
hg18_chrX_9280400_9280700_+	4	0.319	0.42	300	Hypermethylated
hg18_chrX_9446650_9447300_+	8	0.228	0.466	650	Hypermethylated
hg18_chrX_9536900_9537450_+	7	0.327	0.4	550	Hypermethylated
hg18_chrX_9607400_9607750_+	8	0.351	0.511	350	Hypermethylated
hg18_chrX_9860150_9860350_+	7	0.441	0.565	200	Hypermethylated
hg18_chrX_9938800_9939150_+	5	0.462	0.357	350	Hypermethylated
hg18_chrX_10173450_10174350_+	9	0.255	0.399	900	Hypermethylated
hg18_chrX_10236700_10237050_+	3	0.185	0.431	350	Hypermethylated
hg18_chrX_14437550_14438100_+	2	0.125	0.365	550	Hypermethylated
hg18_chrX_14814950_14815300_+	2	0.192	0.346	350	Hypermethylated
hg18_chrX_15251900_15252250_+	3	0.254	0.369	350	Hypermethylated
hg18_chrX_17462100_17462500_+	4	0.194	0.463	400	Hypermethylated
hg18_chrX_17476700_17477100_+	3	0.155	0.44	400	Hypermethylated
hg18_chrX_17478050_17478600_+	7	0.218	0.485	550	Hypermethylated
hg18_chrX_17491450_17492050_+	6	0.233	0.438	600	Hypermethylated
hg18_chrX_17615600_17616050_+	14	0.415	0.558	450	Hypermethylated
hg18_chrX_19391100_19391550_+	2	0.099	0.424	450	Hypermethylated
hg18_chrX_19414850_19415300_+	6	0.273	0.442	450	Hypermethylated
hg18_chrX_19527400_19527900_+	3	0.128	0.438	500	Hypermethylated
hg18_chrX_24919300_24919800_+	4	0.167	0.444	500	Hypermethylated
hg18_chrX_38796550_38796950_+	4	0.185	0.47	400	Hypermethylated
hg18_chrX_38906950_38907250_+	16	0.585	0.613	300	Hypermethylated
hg18_chrX_38917000_38917350_+	6	0.437	0.397	350	Hypermethylated
hg18_chrX_39040550_39040950_+	4	0.192	0.458	400	Hypermethylated
hg18_chrX_39199700_39199900_+	2	0.146	0.53	200	Hypermethylated
hg18_chrX_39212900_39213250_+	7	0.258	0.56	350	Hypermethylated
hg18_chrX_39240550_39240950_+	4	0.274	0.39	400	Hypermethylated
hg18_chrX_39258650_39259250_+	9	0.25	0.495	600	Hypermethylated
hg18_chrX_39260200_39260600_+	7	0.276	0.51	400	Hypermethylated
hg18_chrX_39261600_39262050_+	3	0.121	0.48	450	Hypermethylated
hg18_chrX_39330200_39331200_+	15	0.249	0.496	1000	Hypermethylated
hg18_chrX_39355100_39355750_+	12	0.269	0.526	650	Hypermethylated
hg18_chrX_39495150_39495550_+	4	0.17	0.487	400	Hypermethylated
hg18_chrX_39501850_39502250_+	8	0.26	0.578	400	Hypermethylated
hg18_chrX_39509950_39510250_+	9	0.541	0.473	300	Hypermethylated
hg18_chrX_39563650_39564100_+	10	0.373	0.491	450	Hypermethylated
hg18_chrX_39572050_39572300_+	8	0.432	0.548	250	Hypermethylated
hg18_chrX_39583050_39583500_+	7	0.228	0.533	450	Hypermethylated
hg18_chrX_39586150_39587600_+	25	0.383	0.426	1450	Hypermethylated
hg18_chrX_39624250_39624700_+	3	0.165	0.409	450	Hypermethylated
hg18_chrX_39637750_39638650_+	14	0.241	0.509	900	Hypermethylated
hg18_chrX_39650200_39650600_+	10	0.379	0.515	400	Hypermethylated
hg18_chrX_39669350_39669850_+	13	0.558	0.434	500	Hypermethylated
hg18_chrX_40115450_40116150_+	11	0.213	0.544	700	Hypermethylated
hg18_chrX_40179350_40179600_+	8	0.454	0.536	250	Hypermethylated
hg18_chrX_40187900_40188400_+	7	0.303	0.432	500	Hypermethylated
hg18_chrX_40221100_40221450_+	8	0.411	0.474	350	Hypermethylated
hg18_chrX_43658500_43658900_+	7	0.661	0.338	400	Hypermethylated
hg18_chrX_68012500_68013150_+	12	0.281	0.52	650	Hypermethylated
hg18_chrX_68072100_68072350_+	2	0.162	0.488	250	Hypermethylated
hg18_chrX_70798000_70798250_+	6	0.371	0.52	250	Hypermethylated
hg18_chrX_106402350_106403050_+	60	0.865	0.63	700	Hypermethylated
hg18_chrX_109167050_109167350_+	3	0.211	0.46	300	Hypermethylated
hg18_chrX_110230650_110231350_+	4	0.108	0.461	700	Hypermethylated
hg18_chrX_131629900_131631050_+	13	0.247	0.43	1150	Hypermethylated
hg18_chrX_131921900_131922400_+	4	0.118	0.524	500	Hypermethylated
hg18_chrX_142049300_142049650_+	3	0.462	0.28	350	Hypermethylated
hg18_chrX_144937950_144938350_+	7	0.527	0.365	400	Hypermethylated
hg18_chrX_147855750_147856200_+	5	0.236	0.447	450	Hypermethylated
hg18_chrX_147903600_147904150_+	4	0.152	0.438	550	Hypermethylated
hg18_chrX_150592800_150593550_+	10	0.243	0.473	750	Hypermethylated
hg18_chrX_150596850_150597400_+	8	0.265	0.469	550	Hypermethylated
hg18_chrX_150623150_150623600_+	11	0.423	0.482	450	Hypermethylated
hg18_chrX_150673650_150674350_+	11	0.316	0.45	700	Hypermethylated
hg18_chrX_150676100_150676450_+	5	0.297	0.44	350	Hypermethylated
hg18_chrX_150696700_150697100_+	4	0.158	0.505	400	Hypermethylated
hg18_chrX_152358900_152359250_+	7	0.321	0.5	350	Hypermethylated
hg18_chrX_153206950_153207100_+	3	0.484	0.413	150	Hypermethylated
hg18_chrX_153215950_153216350_+	9	0.348	0.51	400	Hypermethylated
hg18_chr13_19907500_19907900_+	26	0.647	0.637	400	Hypermethylated
hg18_chr13_21214150_21214400_+	4	0.465	0.372	250	Hypermethylated
hg18_chr13_21320250_21320450_+	3	0.347	0.42	200	Hypermethylated
hg18_chr13_21403150_21403650_+	6	0.303	0.404	500	Hypermethylated
hg18_chr13_21665350_21665550_+	2	0.198	0.455	200	Hypermethylated
hg18_chr13_22676150_22676500_+	2	0.319	0.269	350	Hypermethylated
hg18_chr13_22853450_22853900_+	7	0.384	0.407	450	Hypermethylated
hg18_chr13_23235800_23236300_+	3	0.161	0.392	500	Hypermethylated
hg18_chr13_23243200_23243750_+	4	0.17	0.416	550	Hypermethylated
hg18_chr13_23322000_23322450_+	5	0.268	0.409	450	Hypermethylated
hg18_chr13_23693600_23694000_+	4	0.246	0.48	400	Hypermethylated
hg18_chr13_23780150_23781000_+	69	0.7	0.685	850	Hypermethylated
hg18_chr13_24587200_24588000_+	12	0.252	0.499	800	Hypermethylated
hg18_chr13_25518300_25518600_+	8	0.722	0.393	300	Hypermethylated
hg18_chr13_25896650_25896900_+	5	0.258	0.564	250	Hypermethylated
hg18_chr13_26218150_26218600_+	2	0.163	0.331	450	Hypermethylated
hg18_chr13_26444950_26445350_+	2	0.099	0.45	400	Hypermethylated
hg18_chr13_26810250_26810500_+	2	0.133	0.528	250	Hypermethylated
hg18_chr13_27452300_27453750_+	70	0.565	0.586	1450	Hypermethylated
hg18_chr13_27910000_27910700_+	10	0.428	0.366	700	Hypermethylated
hg18_chr13_28002400_28002950_+	9	0.411	0.404	550	Hypermethylated
hg18_chr13_28028850_28029200_+	7	0.323	0.523	350	Hypermethylated
hg18_chr13_28098150_28098450_+	3	0.255	0.41	300	Hypermethylated
hg18_chr13_28325050_28325650_+	5	0.226	0.387	600	Hypermethylated
hg18_chr13_28949250_28949750_+	2	0.077	0.458	500	Hypermethylated
hg18_chr13_28950800_28951750_+	15	0.268	0.487	950	Hypermethylated
hg18_chr13_28954600_28955050_+	5	0.24	0.431	450	Hypermethylated
hg18_chr13_28957650_28958450_+	11	0.298	0.43	800	Hypermethylated
hg18_chr13_28959550_28961200_+	37	0.367	0.496	1650	Hypermethylated
hg18_chr13_28961800_28963200_+	25	0.373	0.44	1400	Hypermethylated
hg18_chr13_28964450_28965000_+	7	0.316	0.402	550	Hypermethylated
hg18_chr13_28966550_28966950_+	8	0.359	0.48	400	Hypermethylated
hg18_chr13_28970650_28970850_+	2	0.161	0.5	200	Hypermethylated
hg18_chr13_28974050_28974500_+	5	0.224	0.458	450	Hypermethylated
hg18_chr13_29365750_29366450_+	6	0.17	0.451	700	Hypermethylated
hg18_chr13_29398000_29399000_+	7	0.143	0.447	1000	Hypermethylated
hg18_chr13_29593050_29593350_+	5	0.359	0.44	300	Hypermethylated
hg18_chr13_29602650_29602850_+	2	0.188	0.465	200	Hypermethylated
hg18_chr13_29627900_29628150_+	2	0.134	0.496	250	Hypermethylated
hg18_chr13_30270800_30271200_+	5	0.202	0.502	400	Hypermethylated
hg18_chr13_30390100_30390600_+	4	0.174	0.43	500	Hypermethylated
hg18_chr13_30392950_30393350_+	6	0.312	0.443	400	Hypermethylated
hg18_chr13_30513850_30514350_+	8	0.335	0.456	500	Hypermethylated
hg18_chr13_30523900_30524500_+	12	0.304	0.518	600	Hypermethylated
hg18_chr13_30528050_30528450_+	6	0.27	0.505	400	Hypermethylated
hg18_chr13_32582900_32583200_+	12	0.519	0.557	300	Hypermethylated
hg18_chr13_32602100_32602750_+	19	0.388	0.552	650	Hypermethylated
hg18_chr13_32701650_32701850_+	6	0.642	0.435	200	Hypermethylated
hg18_chr13_33482250_33482700_+	4	0.354	0.32	450	Hypermethylated
hg18_chr13_33484150_33484550_+	6	0.347	0.417	400	Hypermethylated
hg18_chr13_33550450_33550950_+	2	0.096	0.472	500	Hypermethylated
hg18_chr13_34224500_34224900_+	6	0.322	0.432	400	Hypermethylated
hg18_chr13_35233200_35233550_+	9	0.362	0.534	350	Hypermethylated
hg18_chr13_35235850_35236250_+	9	0.326	0.527	400	Hypermethylated
hg18_chr13_35392600_35393000_+	8	0.297	0.53	400	Hypermethylated
hg18_chr13_35416800_35417150_+	6	0.344	0.451	350	Hypermethylated
hg18_chr13_35597500_35597900_+	8	0.603	0.365	400	Hypermethylated
hg18_chr13_35601400_35602000_+	4	0.134	0.45	600	Hypermethylated
hg18_chr13_38163750_38164700_+	13	0.273	0.449	950	Hypermethylated
hg18_chr13_38706650_38707200_+	4	0.174	0.409	550	Hypermethylated
hg18_chr13_39242100_39242550_+	6	0.308	0.42	450	Hypermethylated
hg18_chr13_39243200_39244450_+	12	0.165	0.486	1250	Hypermethylated
hg18_chr13_39746050_39746250_+	10	0.666	0.55	200	Hypermethylated
hg18_chr13_42627150_42627500_+	3	0.19	0.429	350	Hypermethylated
hg18_chr13_42665600_42666200_+	12	0.376	0.462	600	Hypermethylated
hg18_chr13_42671250_42672450_+	17	0.275	0.458	1200	Hypermethylated
hg18_chr13_42693800_42694600_+	9	0.219	0.456	800	Hypermethylated
hg18_chr13_42723300_42724450_+	8	0.187	0.39	1150	Hypermethylated
hg18_chr13_42743450_42743900_+	2	0.123	0.384	450	Hypermethylated
hg18_chr13_42756250_42757000_+	4	0.179	0.357	750	Hypermethylated
hg18_chr13_42759850_42760350_+	3	0.14	0.414	500	Hypermethylated
hg18_chr13_42768600_42769250_+	7	0.208	0.455	650	Hypermethylated
hg18_chr13_42771800_42774700_+	25	0.237	0.382	2900	Hypermethylated
hg18_chr13_42783100_42783450_+	3	0.143	0.491	350	Hypermethylated
hg18_chr13_42792250_42792750_+	14	0.529	0.464	500	Hypermethylated
hg18_chr13_42802600_42803250_+	2	0.088	0.38	650	Hypermethylated
hg18_chr13_43159350_43159750_+	2	0.139	0.38	400	Hypermethylated
hg18_chr13_43162350_43162850_+	3	0.195	0.354	500	Hypermethylated
hg18_chr13_43514250_43514600_+	3	0.281	0.351	350	Hypermethylated
hg18_chr13_43671050_43671850_+	7	0.141	0.5	800	Hypermethylated
hg18_chr13_43683800_43684350_+	14	0.473	0.467	550	Hypermethylated
hg18_chr13_43703600_43704150_+	17	0.488	0.505	550	Hypermethylated
hg18_chr13_43727750_43728050_+	5	0.407	0.407	300	Hypermethylated
hg18_chr13_43735400_43736900_+	25	0.314	0.461	1500	Hypermethylated
hg18_chr13_43746600_43747650_+	7	0.158	0.411	1050	Hypermethylated
hg18_chr13_43777750_43778500_+	7	0.163	0.48	750	Hypermethylated
hg18_chr13_45469400_45470100_+	5	0.206	0.374	700	Hypermethylated
hg18_chr13_50158700_50159050_+	3	0.251	0.377	350	Hypermethylated
hg18_chr13_50710750_50711150_+	3	0.173	0.427	400	Hypermethylated
hg18_chr13_51429400_51429700_+	3	0.229	0.43	300	Hypermethylated
hg18_chr13_57401050_57401550_+	3	0.253	0.31	500	Hypermethylated
hg18_chr13_58964350_58964750_+	2	0.104	0.44	400	Hypermethylated
hg18_chr13_58984350_58985000_+	5	0.173	0.423	650	Hypermethylated
hg18_chr13_65739100_65739450_+	4	0.262	0.429	350	Hypermethylated
hg18_chr13_66131450_66132050_+	4	0.183	0.382	600	Hypermethylated
hg18_chr13_66303550_66304050_+	2	0.127	0.358	500	Hypermethylated
hg18_chr13_66453100_66453350_+	9	0.981	0.384	250	Hypermethylated
hg18_chr13_66539050_66539450_+	3	0.243	0.352	400	Hypermethylated
hg18_chr13_70976450_70976750_+	3	0.369	0.353	300	Hypermethylated
hg18_chr13_70994300_70994700_+	5	0.249	0.45	400	Hypermethylated
hg18_chr13_71271550_71273050_+	15	0.307	0.361	1500	Hypermethylated
hg18_chr13_71275300_71275800_+	4	0.39	0.292	500	Hypermethylated
hg18_chr13_73232700_73233100_+	4	0.252	0.4	400	Hypermethylated
hg18_chr13_73235100_73235550_+	2	0.133	0.376	450	Hypermethylated
hg18_chr13_73457950_73458450_+	3	0.211	0.338	500	Hypermethylated
hg18_chr13_73664500_73664950_+	3	0.245	0.333	450	Hypermethylated
hg18_chr13_74044300_74045600_+	23	0.446	0.398	1300	Hypermethylated
hg18_chr13_74689200_74689700_+	6	0.313	0.392	500	Hypermethylated
hg18_chr13_75185200_75185600_+	3	0.228	0.365	400	Hypermethylated
hg18_chr13_75272750_75273100_+	8	0.532	0.426	350	Hypermethylated
hg18_chr13_78451500_78452050_+	7	0.389	0.367	550	Hypermethylated
hg18_chr13_81771400_81772250_+	3	0.209	0.26	850	Hypermethylated
hg18_chr13_86057950_86058200_+	5	0.523	0.392	250	Hypermethylated
hg18_chr13_97738750_97739200_+	6	0.316	0.411	450	Hypermethylated
hg18_chr13_97815100_97815400_+	3	0.278	0.38	300	Hypermethylated
hg18_chr13_97851300_97852500_+	19	0.387	0.407	1200	Hypermethylated
hg18_chr13_97856850_97858100_+	24	0.353	0.467	1250	Hypermethylated
hg18_chr13_97865700_97866250_+	15	0.398	0.531	550	Hypermethylated
hg18_chr13_97875200_97875700_+	5	0.315	0.358	500	Hypermethylated
hg18_chr13_97881100_97881700_+	20	0.418	0.565	600	Hypermethylated
hg18_chr13_97882700_97883600_+	26	0.401	0.541	900	Hypermethylated
hg18_chr13_97888050_97888700_+	12	0.27	0.523	650	Hypermethylated
hg18_chr13_98835400_98835800_+	15	0.493	0.552	400	Hypermethylated
hg18_chr13_99193700_99193950_+	4	0.379	0.42	250	Hypermethylated
hg18_chr13_100185450_100186050_+	9	0.24	0.502	600	Hypermethylated
hg18_chr13_100192950_100193200_+	2	0.167	0.448	250	Hypermethylated
hg18_chr13_100203550_100204550_+	9	0.189	0.437	1000	Hypermethylated
hg18_chr13_100261950_100262350_+	8	0.419	0.438	400	Hypermethylated
hg18_chr13_100343850_100344150_+	7	0.577	0.403	300	Hypermethylated
hg18_chr13_100486650_100487650_+	15	0.295	0.455	1000	Hypermethylated
hg18_chr13_100540100_100540700_+	16	0.648	0.407	600	Hypermethylated
hg18_chr13_103709650_103710300_+	3	0.143	0.365	650	Hypermethylated
hg18_chr13_103711600_103712050_+	5	0.309	0.38	450	Hypermethylated
hg18_chr13_103773750_103774200_+	6	0.304	0.422	450	Hypermethylated
hg18_chr13_104109050_104109500_+	5	0.302	0.384	450	Hypermethylated
hg18_chr13_104387750_104388050_+	4	0.422	0.357	300	Hypermethylated
hg18_chr13_104484650_104485250_+	5	0.22	0.392	600	Hypermethylated
hg18_chr13_104486650_104488000_+	18	0.325	0.406	1350	Hypermethylated
hg18_chr13_105265050_105265500_+	6	0.247	0.467	450	Hypermethylated
hg18_chr13_105268850_105269400_+	4	0.239	0.351	550	Hypermethylated
hg18_chr13_105292500_105292950_+	6	0.44	0.349	450	Hypermethylated
hg18_chr13_105367450_105368550_+	16	0.304	0.442	1100	Hypermethylated
hg18_chr13_105374850_105375450_+	6	0.235	0.417	600	Hypermethylated
hg18_chr13_105386800_105387200_+	5	0.301	0.42	400	Hypermethylated
hg18_chr13_105389350_105390150_+	9	0.208	0.468	800	Hypermethylated
hg18_chr13_105411550_105413200_+	20	0.275	0.421	1650	Hypermethylated
hg18_chr13_105478000_105478650_+	5	0.218	0.383	650	Hypermethylated
hg18_chr13_105537300_105538100_+	12	0.513	0.343	800	Hypermethylated
hg18_chr13_105542950_105543400_+	9	0.381	0.467	450	Hypermethylated
hg18_chr13_105726700_105727050_+	3	0.262	0.363	350	Hypermethylated
hg18_chr13_105925150_105925650_+	8	0.238	0.52	500	Hypermethylated
hg18_chr13_105937000_105937400_+	12	0.561	0.47	400	Hypermethylated
hg18_chr13_105942750_105943700_+	50	0.614	0.587	950	Hypermethylated
hg18_chr13_105970550_105971950_+	18	0.316	0.404	1400	Hypermethylated
hg18_chr13_106573250_106573650_+	3	0.203	0.39	400	Hypermethylated
hg18_chr13_106660250_106660650_+	2	0.19	0.325	400	Hypermethylated
hg18_chr13_106665750_106666200_+	7	0.321	0.442	450	Hypermethylated
hg18_chr13_107025950_107026300_+	4	0.264	0.42	350	Hypermethylated
hg18_chr13_107131250_107131750_+	6	0.28	0.424	500	Hypermethylated
hg18_chr13_107166650_107167400_+	10	0.283	0.435	750	Hypermethylated
hg18_chr13_107171400_107171800_+	3	0.181	0.415	400	Hypermethylated
hg18_chr13_107321150_107321750_+	3	0.205	0.315	600	Hypermethylated
hg18_chr13_107322450_107323050_+	7	0.374	0.353	600	Hypermethylated
hg18_chr13_107406250_107406650_+	4	0.377	0.338	400	Hypermethylated
hg18_chr13_107420900_107421450_+	3	0.176	0.353	550	Hypermethylated
hg18_chr13_107721350_107721650_+	7	0.878	0.327	300	Hypermethylated
hg18_chr13_108229350_108229550_+	3	0.261	0.485	200	Hypermethylated
hg18_chr13_108590950_108591750_+	85	0.815	0.735	800	Hypermethylated
hg18_chr13_108611250_108611650_+	9	0.394	0.48	400	Hypermethylated
hg18_chr13_108657950_108658300_+	12	0.629	0.471	350	Hypermethylated
hg18_chr13_108817200_108817500_+	4	0.213	0.507	300	Hypermethylated
hg18_chr13_108820500_108822150_+	35	0.352	0.496	1650	Hypermethylated
hg18_chr13_108853350_108854100_+	8	0.249	0.417	750	Hypermethylated
hg18_chr13_109030150_109030600_+	6	0.366	0.382	450	Hypermethylated
hg18_chr13_109104650_109105100_+	4	0.309	0.351	450	Hypermethylated
hg18_chr13_109558350_109558850_+	13	0.347	0.554	500	Hypermethylated
hg18_chr13_109565500_109566100_+	10	0.29	0.482	600	Hypermethylated
hg18_chr13_109802850_109803150_+	5	0.238	0.54	300	Hypermethylated
hg18_chr13_109859650_109860000_+	17	0.754	0.509	350	Hypermethylated
hg18_chr13_109869750_109870100_+	10	0.487	0.486	350	Hypermethylated
hg18_chr13_109875800_109875950_+	2	0.34	0.407	150	Hypermethylated
hg18_chr13_109884850_109885400_+	9	0.27	0.493	550	Hypermethylated
hg18_chr13_109886400_109886950_+	12	0.573	0.393	550	Hypermethylated
hg18_chr13_109889350_109889600_+	7	0.37	0.552	250	Hypermethylated
hg18_chr13_110401300_110401700_+	4	0.144	0.53	400	Hypermethylated
hg18_chr13_110771600_110771950_+	5	0.258	0.471	350	Hypermethylated
hg18_chr13_110778000_110778300_+	16	0.918	0.497	300	Hypermethylated
hg18_chr13_110789950_110790500_+	17	0.376	0.575	550	Hypermethylated
hg18_chr13_110793650_110794000_+	9	0.338	0.566	350	Hypermethylated
hg18_chr13_110840400_110840800_+	11	0.323	0.585	400	Hypermethylated
hg18_chr13_110866250_110866800_+	6	0.356	0.351	550	Hypermethylated
hg18_chr13_110871350_110871950_+	15	0.33	0.57	600	Hypermethylated
hg18_chr13_111140500_111141550_+	12	0.23	0.466	1050	Hypermethylated
hg18_chr13_111602650_111603200_+	23	0.521	0.567	550	Hypermethylated
hg18_chr13_111604800_111605450_+	11	0.36	0.435	650	Hypermethylated
hg18_chr13_111609200_111609600_+	9	0.38	0.487	400	Hypermethylated
hg18_chr13_111675200_111675750_+	18	0.569	0.484	550	Hypermethylated
hg18_chr13_111679300_111680000_+	17	0.645	0.389	700	Hypermethylated
hg18_chr13_111764200_111764600_+	9	0.451	0.45	400	Hypermethylated
hg18_chr13_111863750_111864100_+	13	0.753	0.446	350	Hypermethylated
hg18_chr13_112150950_112151100_+	3	0.331	0.493	150	Hypermethylated
hg18_chr13_112445500_112446300_+	8	0.199	0.468	800	Hypermethylated
hg18_chr13_112513450_112513950_+	4	0.205	0.416	500	Hypermethylated
hg18_chr13_112529400_112529900_+	10	0.288	0.528	500	Hypermethylated
hg18_chr13_112539100_112539250_+	3	0.221	0.613	150	Hypermethylated
hg18_chr13_112568500_112568750_+	10	0.675	0.488	250	Hypermethylated
hg18_chr13_112813600_112815350_+	14	0.141	0.55	1750	Hypermethylated
hg18_chr13_113352600_113353200_+	20	0.507	0.528	600	Hypermethylated
hg18_chr13_113504850_113505300_+	4	0.223	0.402	450	Hypermethylated
hg18_chr13_113532900_113533950_+	22	0.288	0.543	1050	Hypermethylated
hg18_chr13_113566100_113566550_+	14	0.526	0.491	450	Hypermethylated
hg18_chr13_113583250_113583650_+	7	0.255	0.525	400	Hypermethylated
hg18_chr13_113585750_113586150_+	10	0.418	0.497	400	Hypermethylated
hg18_chr13_113764100_113765350_+	24	0.233	0.581	1250	Hypermethylated
hg18_chr13_113807550_113808050_+	20	0.559	0.536	500	Hypermethylated
hg18_chr13_113832700_113833350_+	28	0.735	0.489	650	Hypermethylated
hg18_chr13_113839700_113840150_+	20	0.51	0.598	450	Hypermethylated
hg18_chr13_113841500_113842250_+	29	0.417	0.612	750	Hypermethylated
hg18_chr13_113845700_113846000_+	5	0.555	0.35	300	Hypermethylated
hg18_chr13_113856100_113856750_+	28	0.718	0.491	650	Hypermethylated
hg18_chr13_113890000_113890200_+	4	0.851	0.31	200	Hypermethylated
hg18_chr13_113900250_113900400_+	4	0.419	0.56	150	Hypermethylated
hg18_chr13_113910100_113910300_+	2	0.276	0.41	200	Hypermethylated
hg18_chr13_113917850_113918100_+	2	0.146	0.484	250	Hypermethylated
hg18_chr12_198150_198700_+	20	0.511	0.556	550	Hypermethylated
hg18_chr12_214300_214700_+	9	0.292	0.56	400	Hypermethylated
hg18_chr12_547800_548250_+	6	0.181	0.544	450	Hypermethylated
hg18_chr12_679800_680200_+	4	0.206	0.443	400	Hypermethylated
hg18_chr12_691800_692300_+	5	0.232	0.422	500	Hypermethylated
hg18_chr12_1586750_1587100_+	6	0.462	0.386	350	Hypermethylated
hg18_chr12_1621200_1621700_+	7	0.258	0.478	500	Hypermethylated
hg18_chr12_1622400_1622800_+	4	0.205	0.443	400	Hypermethylated
hg18_chr12_1773400_1773800_+	11	0.389	0.532	400	Hypermethylated
hg18_chr12_1776700_1776850_+	16	0.815	0.727	150	Hypermethylated
hg18_chr12_1789700_1790500_+	23	0.333	0.604	800	Hypermethylated
hg18_chr12_1810750_1811100_+	16	0.468	0.626	350	Hypermethylated
hg18_chr12_1814600_1814900_+	8	0.433	0.523	300	Hypermethylated
hg18_chr12_1820100_1822100_+	54	0.345	0.559	2000	Hypermethylated
hg18_chr12_1902450_1902850_+	13	0.432	0.552	400	Hypermethylated
hg18_chr12_1908450_1909150_+	15	0.34	0.504	700	Hypermethylated
hg18_chr12_1911900_1913050_+	30	0.455	0.507	1150	Hypermethylated
hg18_chr12_1917950_1918700_+	12	0.406	0.397	750	Hypermethylated
hg18_chr12_2174300_2174800_+	5	0.184	0.472	500	Hypermethylated
hg18_chr12_2250200_2250650_+	6	0.174	0.56	450	Hypermethylated
hg18_chr12_2362500_2362800_+	5	0.3	0.48	300	Hypermethylated
hg18_chr12_2464350_2464850_+	8	0.241	0.518	500	Hypermethylated
hg18_chr12_2471750_2472050_+	9	0.517	0.483	300	Hypermethylated
hg18_chr12_2474800_2475450_+	6	0.149	0.502	650	Hypermethylated
hg18_chr12_2481850_2482350_+	7	0.28	0.448	500	Hypermethylated
hg18_chr12_2486600_2487100_+	10	0.311	0.51	500	Hypermethylated
hg18_chr12_2490600_2491650_+	4	0.08	0.44	1050	Hypermethylated
hg18_chr12_2503000_2503200_+	6	0.477	0.505	200	Hypermethylated
hg18_chr12_2555600_2556500_+	13	0.227	0.504	900	Hypermethylated
hg18_chr12_2670400_2672100_+	108	0.802	0.565	1700	Hypermethylated
hg18_chr12_3298100_3298850_+	11	0.218	0.52	750	Hypermethylated
hg18_chr12_3554500_3554750_+	6	0.466	0.46	250	Hypermethylated
hg18_chr12_3577850_3578250_+	6	0.233	0.512	400	Hypermethylated
hg18_chr12_3581250_3582400_+	29	0.354	0.539	1150	Hypermethylated
hg18_chr12_3583050_3583550_+	9	0.339	0.466	500	Hypermethylated
hg18_chr12_3587250_3587700_+	4	0.177	0.449	450	Hypermethylated
hg18_chr12_3603750_3604150_+	4	0.208	0.44	400	Hypermethylated
hg18_chr12_3685300_3685750_+	5	0.171	0.511	450	Hypermethylated
hg18_chr12_3731100_3731350_+	8	0.573	0.484	250	Hypermethylated
hg18_chr12_4798450_4799900_+	19	0.245	0.463	1450	Hypermethylated
hg18_chr12_4800450_4800900_+	8	0.278	0.511	450	Hypermethylated
hg18_chr12_4803950_4804300_+	7	0.429	0.434	350	Hypermethylated
hg18_chr12_4834250_4834750_+	12	0.328	0.548	500	Hypermethylated
hg18_chr12_4854500_4855000_+	9	0.479	0.392	500	Hypermethylated
hg18_chr12_4993800_4994650_+	11	0.268	0.441	850	Hypermethylated
hg18_chr12_5021650_5022000_+	2	0.162	0.394	350	Hypermethylated
hg18_chr12_5052600_5052900_+	4	0.302	0.437	300	Hypermethylated
hg18_chr12_5078600_5079500_+	22	0.389	0.502	900	Hypermethylated
hg18_chr12_5150150_5150950_+	9	0.225	0.448	800	Hypermethylated
hg18_chr12_5152050_5152550_+	14	0.451	0.5	500	Hypermethylated
hg18_chr12_5178200_5178700_+	4	0.184	0.418	500	Hypermethylated
hg18_chr12_5182300_5182950_+	3	0.116	0.398	650	Hypermethylated
hg18_chr12_5194050_5194700_+	14	0.357	0.494	650	Hypermethylated
hg18_chr12_5199300_5199900_+	4	0.166	0.402	600	Hypermethylated
hg18_chr12_5204650_5204950_+	2	0.127	0.463	300	Hypermethylated
hg18_chr12_5219500_5219850_+	2	0.108	0.471	350	Hypermethylated
hg18_chr12_5256650_5257150_+	9	0.319	0.478	500	Hypermethylated
hg18_chr12_5415250_5415450_+	4	0.438	0.475	200	Hypermethylated
hg18_chr12_5466000_5466400_+	5	0.345	0.383	400	Hypermethylated
hg18_chr12_5491300_5491600_+	8	0.291	0.61	300	Hypermethylated
hg18_chr12_6018550_6018850_+	7	0.464	0.46	300	Hypermethylated
hg18_chr12_6208750_6209550_+	16	0.337	0.487	800	Hypermethylated
hg18_chr12_6343250_6343500_+	21	0.746	0.684	250	Hypermethylated
hg18_chr12_6352450_6353200_+	14	0.336	0.483	750	Hypermethylated
hg18_chr12_6357250_6357600_+	4	0.221	0.457	350	Hypermethylated
hg18_chr12_6406450_6406700_+	5	0.317	0.504	250	Hypermethylated
hg18_chr12_7418150_7418400_+	5	0.33	0.496	250	Hypermethylated
hg18_chr12_11771350_11771650_+	10	0.476	0.53	300	Hypermethylated
hg18_chr12_11858350_11858950_+	5	0.236	0.377	600	Hypermethylated
hg18_chr12_11938150_11938400_+	4	0.328	0.452	250	Hypermethylated
hg18_chr12_11995500_11995800_+	4	0.272	0.443	300	Hypermethylated
hg18_chr12_12075900_12076250_+	7	0.467	0.429	350	Hypermethylated
hg18_chr12_12961900_12962150_+	2	0.179	0.424	250	Hypermethylated
hg18_chr12_13046450_13046600_+	5	0.488	0.527	150	Hypermethylated
hg18_chr12_13143550_13144000_+	6	0.297	0.424	450	Hypermethylated
hg18_chr12_13535000_13535600_+	3	0.129	0.398	600	Hypermethylated
hg18_chr12_13576650_13577150_+	11	0.406	0.476	500	Hypermethylated
hg18_chr12_13632800_13633150_+	3	0.199	0.417	350	Hypermethylated
hg18_chr12_13644650_13645400_+	6	0.18	0.428	750	Hypermethylated
hg18_chr12_13700400_13700750_+	7	0.497	0.403	350	Hypermethylated
hg18_chr12_13787300_13787950_+	5	0.194	0.4	650	Hypermethylated
hg18_chr12_13806500_13806850_+	5	0.442	0.36	350	Hypermethylated
hg18_chr12_13845300_13846000_+	6	0.239	0.38	700	Hypermethylated
hg18_chr12_13885500_13886000_+	8	0.363	0.426	500	Hypermethylated
hg18_chr12_13898650_13899050_+	3	0.145	0.455	400	Hypermethylated
hg18_chr12_13925150_13925600_+	11	0.513	0.453	450	Hypermethylated
hg18_chr12_13970300_13970800_+	7	0.243	0.482	500	Hypermethylated
hg18_chr12_13996100_13996450_+	3	0.355	0.329	350	Hypermethylated
hg18_chr12_22157350_22157950_+	9	0.353	0.425	600	Hypermethylated
hg18_chr12_23017050_23017500_+	5	0.52	0.302	450	Hypermethylated
hg18_chr12_23107200_23107650_+	5	0.345	0.36	450	Hypermethylated
hg18_chr12_24883600_24884250_+	7	0.285	0.391	650	Hypermethylated
hg18_chr12_25058850_25059250_+	4	0.289	0.38	400	Hypermethylated
hg18_chr12_25076350_25076700_+	4	0.306	0.389	350	Hypermethylated
hg18_chr12_25077900_25078300_+	3	0.203	0.385	400	Hypermethylated
hg18_chr12_25432050_25432500_+	4	0.347	0.327	450	Hypermethylated
hg18_chr12_25834950_25835650_+	4	0.179	0.36	700	Hypermethylated
hg18_chr12_26156300_26156700_+	6	0.391	0.393	400	Hypermethylated
hg18_chr12_27815450_27815700_+	3	0.258	0.432	250	Hypermethylated
hg18_chr12_27885650_27885950_+	3	0.22	0.43	300	Hypermethylated
hg18_chr12_27886850_27887250_+	2	0.142	0.395	400	Hypermethylated
hg18_chr12_27908100_27910400_+	13	0.17	0.367	2300	Hypermethylated
hg18_chr12_27915200_27915850_+	6	0.303	0.357	650	Hypermethylated
hg18_chr12_27964000_27964600_+	8	0.289	0.433	600	Hypermethylated
hg18_chr12_28985300_28985700_+	2	0.149	0.37	400	Hypermethylated
hg18_chr12_29012000_29012450_+	8	0.318	0.48	450	Hypermethylated
hg18_chr12_30867200_30867700_+	30	0.672	0.6	500	Hypermethylated
hg18_chr12_31025000_31025550_+	10	0.213	0.591	550	Hypermethylated
hg18_chr12_31073200_31073650_+	4	0.189	0.436	450	Hypermethylated
hg18_chr12_32548000_32548450_+	3	0.229	0.351	450	Hypermethylated
hg18_chr12_32605850_32606500_+	11	0.409	0.408	650	Hypermethylated
hg18_chr12_32628300_32628650_+	3	0.247	0.374	350	Hypermethylated
hg18_chr12_32714800_32715350_+	10	0.396	0.429	550	Hypermethylated
hg18_chr12_32914300_32914650_+	3	0.183	0.437	350	Hypermethylated
hg18_chr12_41903350_41903600_+	2	0.21	0.404	250	Hypermethylated
hg18_chr12_43186650_43187000_+	2	0.203	0.349	350	Hypermethylated
hg18_chr12_44330200_44330550_+	5	0.302	0.437	350	Hypermethylated
hg18_chr12_45445250_45445550_+	2	0.276	0.313	300	Hypermethylated
hg18_chr12_48014300_48015150_+	33	0.456	0.593	850	Hypermethylated
hg18_chr12_50066600_50067150_+	6	0.212	0.456	550	Hypermethylated
hg18_chr12_50834150_50834500_+	2	0.091	0.506	350	Hypermethylated
hg18_chr12_50893700_50894700_+	14	0.184	0.554	1000	Hypermethylated
hg18_chr12_50912150_50912850_+	18	0.349	0.554	700	Hypermethylated
hg18_chr12_52425550_52425750_+	2	0.175	0.485	200	Hypermethylated
hg18_chr12_52687300_52688050_+	5	0.117	0.48	750	Hypermethylated
hg18_chr12_52759600_52759900_+	22	0.743	0.63	300	Hypermethylated
hg18_chr12_52761800_52762250_+	26	0.812	0.553	450	Hypermethylated
hg18_chr12_52840700_52841250_+	14	0.394	0.555	550	Hypermethylated
hg18_chr12_52891900_52892700_+	9	0.26	0.445	800	Hypermethylated
hg18_chr12_53063900_53064300_+	5	0.276	0.448	400	Hypermethylated
hg18_chr12_53082150_53082500_+	7	0.261	0.554	350	Hypermethylated
hg18_chr12_53363100_53363400_+	2	0.141	0.437	300	Hypermethylated
hg18_chr12_53569300_53570400_+	8	0.211	0.373	1100	Hypermethylated
hg18_chr12_57609400_57609800_+	4	0.584	0.27	400	Hypermethylated
hg18_chr12_58065800_58066250_+	3	0.304	0.3	450	Hypermethylated
hg18_chr12_63348950_63349200_+	6	0.516	0.432	250	Hypermethylated
hg18_chr12_63360950_63361450_+	4	0.163	0.444	500	Hypermethylated
hg18_chr12_63627650_63628400_+	8	0.181	0.487	750	Hypermethylated
hg18_chr12_64553150_64553650_+	3	0.193	0.354	500	Hypermethylated
hg18_chr12_64554400_64554800_+	3	0.227	0.365	400	Hypermethylated
hg18_chr12_64556700_64557200_+	2	0.084	0.438	500	Hypermethylated
hg18_chr12_65720100_65720700_+	6	0.216	0.437	600	Hypermethylated
hg18_chr12_65725400_65726200_+	5	0.126	0.446	800	Hypermethylated
hg18_chr12_65751150_65751650_+	6	0.282	0.414	500	Hypermethylated
hg18_chr12_66203550_66203900_+	6	0.342	0.449	350	Hypermethylated
hg18_chr12_66622050_66622500_+	6	0.419	0.36	450	Hypermethylated
hg18_chr12_79626400_79628050_+	58	0.678	0.456	1650	Hypermethylated
hg18_chr12_81790200_81790800_+	5	0.278	0.347	600	Hypermethylated
hg18_chr12_81963200_81963650_+	4	0.317	0.336	450	Hypermethylated
hg18_chr12_83526700_83527000_+	3	0.74	0.233	300	Hypermethylated
hg18_chr12_86047150_86048200_+	4	0.179	0.296	1050	Hypermethylated
hg18_chr12_88273350_88274650_+	15	0.27	0.414	1300	Hypermethylated
hg18_chr12_88379200_88379600_+	2	0.153	0.385	400	Hypermethylated
hg18_chr12_88989950_88990350_+	8	0.508	0.398	400	Hypermethylated
hg18_chr12_90146450_90147150_+	4	0.156	0.383	700	Hypermethylated
hg18_chr12_90939900_90940200_+	3	0.428	0.307	300	Hypermethylated
hg18_chr12_92741800_92742400_+	5	0.195	0.415	600	Hypermethylated
hg18_chr12_92805300_92805600_+	6	0.537	0.387	300	Hypermethylated
hg18_chr12_95082000_95082250_+	2	0.165	0.444	250	Hypermethylated
hg18_chr12_95963450_95963800_+	6	0.527	0.366	350	Hypermethylated
hg18_chr12_100819100_100819550_+	3	0.177	0.391	450	Hypermethylated
hg18_chr12_101869500_101870100_+	13	0.399	0.468	600	Hypermethylated
hg18_chr12_102549350_102549700_+	3	0.178	0.44	350	Hypermethylated
hg18_chr12_103529600_103529950_+	11	0.507	0.5	350	Hypermethylated
hg18_chr12_103588750_103589150_+	3	0.14	0.47	400	Hypermethylated
hg18_chr12_103622150_103622400_+	5	0.195	0.648	250	Hypermethylated
hg18_chr12_103641150_103641450_+	11	0.519	0.533	300	Hypermethylated
hg18_chr12_104340650_104341150_+	4	0.231	0.376	500	Hypermethylated
hg18_chr12_104686850_104687300_+	5	0.345	0.36	450	Hypermethylated
hg18_chr12_104800050_104800700_+	2	0.062	0.448	650	Hypermethylated
hg18_chr12_104868950_104869100_+	3	0.332	0.493	150	Hypermethylated
hg18_chr12_105502750_105503050_+	17	0.788	0.54	300	Hypermethylated
hg18_chr12_106422100_106422400_+	4	0.385	0.38	300	Hypermethylated
hg18_chr12_106461650_106462050_+	4	0.149	0.522	400	Hypermethylated
hg18_chr12_106499750_106500050_+	7	0.369	0.507	300	Hypermethylated
hg18_chr12_107280750_107281150_+	7	0.248	0.545	400	Hypermethylated
hg18_chr12_107690850_107691250_+	3	0.141	0.463	400	Hypermethylated
hg18_chr12_108230150_108230450_+	3	0.201	0.447	300	Hypermethylated
hg18_chr12_108233700_108234300_+	7	0.292	0.4	600	Hypermethylated
hg18_chr12_108447600_108448250_+	8	0.321	0.392	650	Hypermethylated
hg18_chr12_108451650_108452150_+	9	0.392	0.43	500	Hypermethylated
hg18_chr12_108513800_108514100_+	2	0.11	0.493	300	Hypermethylated
hg18_chr12_108535800_108536250_+	19	0.678	0.504	450	Hypermethylated
hg18_chr12_108544000_108544300_+	13	0.457	0.617	300	Hypermethylated
hg18_chr12_108648650_108649150_+	10	0.215	0.612	500	Hypermethylated
hg18_chr12_108652550_108653100_+	9	0.19	0.587	550	Hypermethylated
hg18_chr12_108654150_108654450_+	5	0.211	0.563	300	Hypermethylated
hg18_chr12_108657700_108658050_+	9	0.382	0.52	350	Hypermethylated
hg18_chr12_108664850_108665400_+	12	0.396	0.471	550	Hypermethylated
hg18_chr12_108680000_108681200_+	20	0.201	0.576	1200	Hypermethylated
hg18_chr12_108750150_108750450_+	10	0.36	0.61	300	Hypermethylated
hg18_chr12_110136600_110137150_+	19	0.512	0.525	550	Hypermethylated
hg18_chr12_110555700_110556100_+	3	0.172	0.42	400	Hypermethylated
hg18_chr12_111778450_111778750_+	4	0.278	0.453	300	Hypermethylated
hg18_chr12_112038550_112038950_+	2	0.121	0.458	400	Hypermethylated
hg18_chr12_112395250_112395950_+	10	0.362	0.44	700	Hypermethylated
hg18_chr12_112587050_112588200_+	12	0.221	0.522	1150	Hypermethylated
hg18_chr12_112614600_112615100_+	7	0.252	0.508	500	Hypermethylated
hg18_chr12_112685050_112685500_+	10	0.314	0.533	450	Hypermethylated
hg18_chr12_112721050_112721450_+	8	0.301	0.52	400	Hypermethylated
hg18_chr12_112816050_112816400_+	7	0.308	0.511	350	Hypermethylated
hg18_chr12_112817450_112818000_+	10	0.37	0.449	550	Hypermethylated
hg18_chr12_113924500_113924800_+	5	0.266	0.517	300	Hypermethylated
hg18_chr12_113925450_113925850_+	6	0.266	0.48	400	Hypermethylated
hg18_chr12_113946700_113947200_+	3	0.145	0.414	500	Hypermethylated
hg18_chr12_115299700_115300450_+	21	0.522	0.464	750	Hypermethylated
hg18_chr12_115425500_115425800_+	9	0.577	0.457	300	Hypermethylated
hg18_chr12_116159550_116160000_+	4	0.175	0.451	450	Hypermethylated
hg18_chr12_116222050_116222700_+	5	0.16	0.438	650	Hypermethylated
hg18_chr12_116274750_116275200_+	4	0.258	0.373	450	Hypermethylated
hg18_chr12_116281250_116282000_+	39	0.608	0.587	750	Hypermethylated
hg18_chr12_117752850_117753150_+	5	0.392	0.413	300	Hypermethylated
hg18_chr12_122812400_122813250_+	101	0.878	0.736	850	Hypermethylated
hg18_chr12_122859200_122859600_+	8	0.338	0.49	400	Hypermethylated
hg18_chr12_122958250_122958500_+	9	0.407	0.596	250	Hypermethylated
hg18_chr12_123135850_123136250_+	11	0.339	0.57	400	Hypermethylated
hg18_chr12_123223050_123224300_+	15	0.211	0.478	1250	Hypermethylated
hg18_chr12_123235500_123236000_+	8	0.248	0.51	500	Hypermethylated
hg18_chr12_123236700_123237100_+	6	0.249	0.515	400	Hypermethylated
hg18_chr12_123270100_123270550_+	4	0.156	0.489	450	Hypermethylated
hg18_chr12_123328900_123329300_+	11	0.342	0.57	400	Hypermethylated
hg18_chr12_123337700_123338150_+	11	0.487	0.449	450	Hypermethylated
hg18_chr12_123340150_123340800_+	21	0.448	0.538	650	Hypermethylated
hg18_chr12_123343950_123344950_+	22	0.296	0.547	1000	Hypermethylated
hg18_chr12_123637100_123638550_+	23	0.259	0.497	1450	Hypermethylated
hg18_chr12_123662900_123663350_+	11	0.339	0.542	450	Hypermethylated
hg18_chr12_123683700_123684200_+	3	0.1	0.518	500	Hypermethylated
hg18_chr12_123748750_123749100_+	8	0.474	0.44	350	Hypermethylated
hg18_chr12_123766000_123766750_+	18	0.33	0.541	750	Hypermethylated
hg18_chr12_123906600_123907000_+	6	0.261	0.485	400	Hypermethylated
hg18_chr12_124146750_124147450_+	8	0.163	0.54	700	Hypermethylated
hg18_chr12_124151850_124152200_+	3	0.195	0.423	350	Hypermethylated
hg18_chr12_124161550_124161950_+	11	0.546	0.465	400	Hypermethylated
hg18_chr12_124170850_124172100_+	33	0.427	0.51	1250	Hypermethylated
hg18_chr12_124178350_124179850_+	33	0.351	0.507	1500	Hypermethylated
hg18_chr12_124184600_124185550_+	21	0.242	0.605	950	Hypermethylated
hg18_chr12_124186750_124187150_+	7	0.219	0.575	400	Hypermethylated
hg18_chr12_124188200_124189050_+	20	0.39	0.492	850	Hypermethylated
hg18_chr12_124191150_124191650_+	5	0.191	0.458	500	Hypermethylated
hg18_chr12_124192200_124193600_+	39	0.394	0.533	1400	Hypermethylated
hg18_chr12_124196850_124197300_+	14	0.454	0.547	450	Hypermethylated
hg18_chr12_124209650_124210050_+	7	0.585	0.347	400	Hypermethylated
hg18_chr12_124390350_124391100_+	6	0.239	0.369	750	Hypermethylated
hg18_chr12_124395400_124396800_+	18	0.248	0.456	1400	Hypermethylated
hg18_chr12_124578250_124578700_+	5	0.266	0.411	450	Hypermethylated
hg18_chr12_124582100_124582550_+	7	0.303	0.456	450	Hypermethylated
hg18_chr12_126329900_126330450_+	9	0.247	0.516	550	Hypermethylated
hg18_chr12_126342800_126343450_+	4	0.107	0.48	650	Hypermethylated
hg18_chr12_126357350_126357650_+	3	0.258	0.4	300	Hypermethylated
hg18_chr12_126360650_126361350_+	9	0.245	0.459	700	Hypermethylated
hg18_chr12_126384050_126384250_+	5	0.358	0.535	200	Hypermethylated
hg18_chr12_126446400_126446800_+	5	0.288	0.417	400	Hypermethylated
hg18_chr12_126973400_126973750_+	5	0.434	0.366	350	Hypermethylated
hg18_chr12_127123800_127124350_+	13	0.425	0.475	550	Hypermethylated
hg18_chr12_127298950_127299550_+	7	0.28	0.408	600	Hypermethylated
hg18_chr12_127568550_127569300_+	13	0.404	0.417	750	Hypermethylated
hg18_chr12_127575850_127576600_+	5	0.119	0.473	750	Hypermethylated
hg18_chr12_127577900_127578250_+	5	0.276	0.46	350	Hypermethylated
hg18_chr12_127585200_127585600_+	3	0.164	0.432	400	Hypermethylated
hg18_chr12_127602600_127602900_+	3	0.289	0.383	300	Hypermethylated
hg18_chr12_127702750_127703250_+	16	0.428	0.548	500	Hypermethylated
hg18_chr12_127714800_127715150_+	4	0.293	0.397	350	Hypermethylated
hg18_chr12_127796400_127796700_+	7	0.498	0.437	300	Hypermethylated
hg18_chr12_128201600_128202100_+	16	0.475	0.52	500	Hypermethylated
hg18_chr12_128260900_128261050_+	5	0.519	0.547	150	Hypermethylated
hg18_chr12_128690300_128690600_+	2	0.198	0.37	300	Hypermethylated
hg18_chr12_129062700_129063150_+	13	0.43	0.522	450	Hypermethylated
hg18_chr12_129069150_129069950_+	20	0.345	0.539	800	Hypermethylated
hg18_chr12_129146050_129146800_+	10	0.268	0.447	750	Hypermethylated
hg18_chr12_129170250_129170650_+	13	0.473	0.575	400	Hypermethylated
hg18_chr12_129174850_129175500_+	11	0.225	0.551	650	Hypermethylated
hg18_chr12_129176650_129177000_+	15	0.402	0.654	350	Hypermethylated
hg18_chr12_129209150_129209600_+	7	0.438	0.378	450	Hypermethylated
hg18_chr12_129241750_129242150_+	2	0.084	0.492	400	Hypermethylated
hg18_chr12_129246650_129247750_+	21	0.411	0.44	1100	Hypermethylated
hg18_chr12_129255350_129256400_+	20	0.256	0.546	1050	Hypermethylated
hg18_chr12_129270550_129271000_+	8	0.331	0.464	450	Hypermethylated
hg18_chr12_129274900_129275650_+	19	0.369	0.527	750	Hypermethylated
hg18_chr12_129285950_129286200_+	4	0.312	0.456	250	Hypermethylated
hg18_chr12_129292550_129293050_+	8	0.345	0.478	500	Hypermethylated
hg18_chr12_129462700_129463050_+	7	0.41	0.443	350	Hypermethylated
hg18_chr12_129522700_129523150_+	11	0.506	0.44	450	Hypermethylated
hg18_chr12_129683050_129683600_+	9	0.334	0.444	550	Hypermethylated
hg18_chr12_129847800_129848300_+	11	0.386	0.478	500	Hypermethylated
hg18_chr12_130103900_130104450_+	7	0.278	0.429	550	Hypermethylated
hg18_chr12_130907850_130908400_+	6	0.154	0.598	550	Hypermethylated
hg18_chr12_131105750_131106500_+	9	0.302	0.515	750	Hypermethylated
hg18_chr12_131484250_131485050_+	31	0.387	0.644	800	Hypermethylated
hg18_chr12_131569000_131569250_+	11	0.541	0.584	250	Hypermethylated
hg18_chr11_1022800_1022950_+	2	0.294	0.5	150	Hypermethylated
hg18_chr11_1321450_1321750_+	14	0.505	0.61	300	Hypermethylated
hg18_chr11_1617300_1617550_+	5	0.373	0.464	250	Hypermethylated
hg18_chr11_1698450_1698700_+	6	0.483	0.448	250	Hypermethylated
hg18_chr11_2298150_2298800_+	18	0.32	0.589	650	Hypermethylated
hg18_chr11_2306450_2307100_+	12	0.301	0.5	650	Hypermethylated
hg18_chr11_2499200_2499350_+	5	0.847	0.4	150	Hypermethylated
hg18_chr11_2511050_2512500_+	63	0.455	0.619	1450	Hypermethylated
hg18_chr11_2561600_2561800_+	3	0.189	0.575	200	Hypermethylated
hg18_chr11_2715250_2715800_+	15	0.414	0.516	550	Hypermethylated
hg18_chr11_2753550_2754850_+	46	0.346	0.64	1300	Hypermethylated
hg18_chr11_2831700_2832150_+	2	0.072	0.516	450	Hypermethylated
hg18_chr11_2834200_2834600_+	9	0.321	0.545	400	Hypermethylated
hg18_chr11_3018600_3019100_+	11	0.389	0.476	500	Hypermethylated
hg18_chr11_3133950_3134350_+	16	0.568	0.532	400	Hypermethylated
hg18_chr11_5230400_5230550_+	2	0.295	0.427	150	Hypermethylated
hg18_chr11_6537350_6537950_+	3	0.133	0.395	600	Hypermethylated
hg18_chr11_8215400_8215700_+	9	0.618	0.457	300	Hypermethylated
hg18_chr11_8229650_8229850_+	4	0.245	0.59	200	Hypermethylated
hg18_chr11_8418750_8418950_+	3	0.449	0.37	200	Hypermethylated
hg18_chr11_9070500_9070850_+	11	0.606	0.466	350	Hypermethylated
hg18_chr11_10465450_10465600_+	5	0.367	0.607	150	Hypermethylated
hg18_chr11_10915700_10916150_+	4	0.186	0.438	450	Hypermethylated
hg18_chr11_10920850_10921400_+	3	0.153	0.387	550	Hypermethylated
hg18_chr11_11124700_11125250_+	7	0.21	0.493	550	Hypermethylated
hg18_chr11_11127150_11127550_+	8	0.305	0.512	400	Hypermethylated
hg18_chr11_11220350_11220750_+	7	0.454	0.407	400	Hypermethylated
hg18_chr11_11264150_11264700_+	8	0.294	0.445	550	Hypermethylated
hg18_chr11_11650550_11651050_+	10	0.323	0.498	500	Hypermethylated
hg18_chr11_11719850_11720350_+	5	0.197	0.452	500	Hypermethylated
hg18_chr11_13193250_13193750_+	5	0.236	0.416	500	Hypermethylated
hg18_chr11_14172900_14173350_+	3	0.268	0.318	450	Hypermethylated
hg18_chr11_14180200_14180550_+	8	0.398	0.48	350	Hypermethylated
hg18_chr11_14218900_14219450_+	4	0.232	0.356	550	Hypermethylated
hg18_chr11_15629550_15629750_+	2	0.416	0.325	200	Hypermethylated
hg18_chr11_15647200_15647400_+	6	0.658	0.43	200	Hypermethylated
hg18_chr11_15648700_15649450_+	15	0.302	0.52	750	Hypermethylated
hg18_chr11_15735500_15735900_+	10	0.394	0.51	400	Hypermethylated
hg18_chr11_15762850_15763000_+	2	0.389	0.387	150	Hypermethylated
hg18_chr11_15779350_15779700_+	3	0.166	0.463	350	Hypermethylated
hg18_chr11_15822800_15823150_+	5	0.349	0.406	350	Hypermethylated
hg18_chr11_15884600_15885000_+	11	0.344	0.568	400	Hypermethylated
hg18_chr11_16756550_16757100_+	10	0.255	0.536	550	Hypermethylated
hg18_chr11_16768950_16769400_+	16	0.348	0.64	450	Hypermethylated
hg18_chr11_16802900_16803350_+	3	0.136	0.453	450	Hypermethylated
hg18_chr11_16836250_16836650_+	7	0.513	0.37	400	Hypermethylated
hg18_chr11_17507700_17508350_+	19	0.426	0.525	650	Hypermethylated
hg18_chr11_17586850_17587400_+	6	0.173	0.509	550	Hypermethylated
hg18_chr11_19442100_19442300_+	5	0.497	0.45	200	Hypermethylated
hg18_chr11_19543750_19544200_+	7	0.37	0.411	450	Hypermethylated
hg18_chr11_20117400_20117800_+	3	0.353	0.297	400	Hypermethylated
hg18_chr11_20288350_20288750_+	11	0.577	0.438	400	Hypermethylated
hg18_chr11_20294450_20294750_+	5	0.421	0.4	300	Hypermethylated
hg18_chr11_20304450_20304900_+	4	0.189	0.436	450	Hypermethylated
hg18_chr11_20341100_20341350_+	2	0.149	0.468	250	Hypermethylated
hg18_chr11_20524250_20524700_+	9	0.278	0.538	450	Hypermethylated
hg18_chr11_20575400_20575800_+	29	0.723	0.635	400	Hypermethylated
hg18_chr11_20645600_20646000_+	3	0.158	0.438	400	Hypermethylated
hg18_chr11_20857300_20858000_+	7	0.298	0.374	700	Hypermethylated
hg18_chr11_22053950_22054300_+	11	0.837	0.4	350	Hypermethylated
hg18_chr11_27834200_27834800_+	2	0.059	0.48	600	Hypermethylated
hg18_chr11_31086550_31087300_+	2	0.071	0.389	750	Hypermethylated
hg18_chr11_31099150_31099800_+	5	0.224	0.375	650	Hypermethylated
hg18_chr11_31235400_31235900_+	5	0.337	0.346	500	Hypermethylated
hg18_chr11_31980000_31980450_+	11	0.392	0.5	450	Hypermethylated
hg18_chr11_32235450_32236150_+	5	0.265	0.334	700	Hypermethylated
hg18_chr11_32273350_32273850_+	2	0.094	0.416	500	Hypermethylated
hg18_chr11_33837050_33837850_+	21	0.434	0.492	800	Hypermethylated
hg18_chr11_33843600_33844500_+	9	0.268	0.387	900	Hypermethylated
hg18_chr11_33864250_33864750_+	4	0.148	0.47	500	Hypermethylated
hg18_chr11_33871050_33871600_+	11	0.303	0.52	550	Hypermethylated
hg18_chr11_33930850_33931400_+	8	0.368	0.429	550	Hypermethylated
hg18_chr11_34620050_34620500_+	5	0.25	0.422	450	Hypermethylated
hg18_chr11_35230700_35231300_+	8	0.399	0.368	600	Hypermethylated
hg18_chr11_35250800_35251100_+	3	0.193	0.457	300	Hypermethylated
hg18_chr11_36598100_36598500_+	3	0.313	0.315	400	Hypermethylated
hg18_chr11_36681450_36681850_+	4	0.296	0.38	400	Hypermethylated
hg18_chr11_39122050_39122600_+	8	0.491	0.345	550	Hypermethylated
hg18_chr11_39190650_39191000_+	4	0.247	0.44	350	Hypermethylated
hg18_chr11_40254450_40254900_+	4	0.228	0.407	450	Hypermethylated
hg18_chr11_40255900_40256700_+	8	0.283	0.376	800	Hypermethylated
hg18_chr11_40260850_40261400_+	3	0.173	0.356	550	Hypermethylated
hg18_chr11_40269600_40270150_+	9	0.31	0.462	550	Hypermethylated
hg18_chr11_40280100_40280450_+	2	0.221	0.329	350	Hypermethylated
hg18_chr11_40671100_40671550_+	2	0.166	0.329	450	Hypermethylated
hg18_chr11_41510300_41510700_+	4	0.26	0.415	400	Hypermethylated
hg18_chr11_42507500_42508000_+	2	0.115	0.374	500	Hypermethylated
hg18_chr11_43243450_43244000_+	3	0.127	0.415	550	Hypermethylated
hg18_chr11_43253500_43253850_+	5	0.243	0.5	350	Hypermethylated
hg18_chr11_44259300_44259900_+	14	0.324	0.543	600	Hypermethylated
hg18_chr11_44285400_44286500_+	20	0.261	0.542	1100	Hypermethylated
hg18_chr11_44304300_44304800_+	5	0.199	0.474	500	Hypermethylated
hg18_chr11_44478400_44478750_+	10	0.311	0.609	350	Hypermethylated
hg18_chr11_44481750_44482400_+	16	0.292	0.582	650	Hypermethylated
hg18_chr11_44488900_44489150_+	5	0.29	0.544	250	Hypermethylated
hg18_chr11_44550500_44550900_+	7	0.415	0.417	400	Hypermethylated
hg18_chr11_44596250_44597300_+	30	0.306	0.611	1050	Hypermethylated
hg18_chr11_44608600_44609150_+	5	0.122	0.556	550	Hypermethylated
hg18_chr11_44664700_44664900_+	3	0.248	0.51	200	Hypermethylated
hg18_chr11_44920500_44920950_+	6	0.18	0.564	450	Hypermethylated
hg18_chr11_44956050_44957100_+	6	0.145	0.478	1050	Hypermethylated
hg18_chr11_45001300_45001800_+	6	0.187	0.52	500	Hypermethylated
hg18_chr11_45007900_45008400_+	7	0.246	0.484	500	Hypermethylated
hg18_chr11_45071300_45071750_+	5	0.207	0.464	450	Hypermethylated
hg18_chr11_45343550_45343850_+	5	0.394	0.413	300	Hypermethylated
hg18_chr11_45378950_45379350_+	6	0.223	0.52	400	Hypermethylated
hg18_chr11_45400400_45400650_+	5	0.28	0.544	250	Hypermethylated
hg18_chr11_45530900_45531450_+	6	0.193	0.476	550	Hypermethylated
hg18_chr11_45576600_45577000_+	3	0.161	0.432	400	Hypermethylated
hg18_chr11_45634250_45634900_+	8	0.219	0.477	650	Hypermethylated
hg18_chr11_45636900_45637200_+	10	0.323	0.643	300	Hypermethylated
hg18_chr11_58424350_58424800_+	16	0.624	0.48	450	Hypermethylated
hg18_chr11_59873250_59873650_+	4	0.177	0.477	400	Hypermethylated
hg18_chr11_60572050_60572450_+	3	0.128	0.49	400	Hypermethylated
hg18_chr11_60795750_60795950_+	8	0.648	0.51	200	Hypermethylated
hg18_chr11_61020800_61021000_+	2	0.167	0.53	200	Hypermethylated
hg18_chr11_61023050_61023450_+	8	0.336	0.492	400	Hypermethylated
hg18_chr11_61202100_61202450_+	4	0.269	0.429	350	Hypermethylated
hg18_chr11_61208500_61208850_+	14	0.546	0.6	350	Hypermethylated
hg18_chr11_61214350_61214750_+	5	0.197	0.505	400	Hypermethylated
hg18_chr11_61241650_61242250_+	11	0.197	0.617	600	Hypermethylated
hg18_chr11_61247300_61247800_+	14	0.318	0.594	500	Hypermethylated
hg18_chr11_61265900_61266450_+	8	0.228	0.509	550	Hypermethylated
hg18_chr11_61273450_61273900_+	16	0.495	0.553	450	Hypermethylated
hg18_chr11_62538900_62539600_+	15	0.301	0.561	700	Hypermethylated
hg18_chr11_63032950_63033100_+	5	0.384	0.593	150	Hypermethylated
hg18_chr11_63129950_63130100_+	6	0.502	0.567	150	Hypermethylated
hg18_chr11_63667450_63668450_+	19	0.257	0.567	1000	Hypermethylated
hg18_chr11_63670400_63670850_+	12	0.319	0.602	450	Hypermethylated
hg18_chr11_67903300_67903650_+	9	0.39	0.514	350	Hypermethylated
hg18_chr11_67906000_67906350_+	3	0.112	0.554	350	Hypermethylated
hg18_chr11_68323150_68323450_+	6	0.531	0.393	300	Hypermethylated
hg18_chr11_68349200_68349550_+	7	0.302	0.517	350	Hypermethylated
hg18_chr11_68350900_68351200_+	5	0.213	0.573	300	Hypermethylated
hg18_chr11_68644700_68645050_+	6	0.244	0.531	350	Hypermethylated
hg18_chr11_68683450_68683900_+	12	0.418	0.507	450	Hypermethylated
hg18_chr11_68891850_68892350_+	5	0.162	0.498	500	Hypermethylated
hg18_chr11_68894850_68895350_+	12	0.371	0.51	500	Hypermethylated
hg18_chr11_69022600_69023150_+	6	0.165	0.565	550	Hypermethylated
hg18_chr11_69064350_69065100_+	22	0.368	0.572	750	Hypermethylated
hg18_chr11_69170300_69170550_+	18	0.67	0.664	250	Hypermethylated
hg18_chr11_69172550_69173350_+	31	0.47	0.575	800	Hypermethylated
hg18_chr11_69176700_69177400_+	13	0.439	0.413	700	Hypermethylated
hg18_chr11_69312000_69312200_+	6	0.316	0.62	200	Hypermethylated
hg18_chr11_69359050_69359250_+	16	0.733	0.67	200	Hypermethylated
hg18_chr11_69361500_69361750_+	3	0.162	0.548	250	Hypermethylated
hg18_chr11_69413300_69413550_+	13	0.676	0.556	250	Hypermethylated
hg18_chr11_69986150_69986850_+	10	0.27	0.463	700	Hypermethylated
hg18_chr11_70007400_70007800_+	5	0.242	0.455	400	Hypermethylated
hg18_chr11_70017700_70018150_+	8	0.212	0.58	450	Hypermethylated
hg18_chr11_70022700_70023700_+	26	0.313	0.578	1000	Hypermethylated
hg18_chr11_70094300_70094850_+	6	0.133	0.576	550	Hypermethylated
hg18_chr11_70136150_70136350_+	6	0.717	0.41	200	Hypermethylated
hg18_chr11_70140300_70141300_+	15	0.224	0.546	1000	Hypermethylated
hg18_chr11_70145450_70145750_+	6	0.265	0.553	300	Hypermethylated
hg18_chr11_70152850_70153150_+	9	0.355	0.59	300	Hypermethylated
hg18_chr11_70198650_70199100_+	5	0.294	0.391	450	Hypermethylated
hg18_chr11_70201400_70201700_+	9	0.374	0.583	300	Hypermethylated
hg18_chr11_70221300_70222500_+	26	0.281	0.56	1200	Hypermethylated
hg18_chr11_70243950_70244850_+	18	0.296	0.52	900	Hypermethylated
hg18_chr11_70257750_70258400_+	21	0.347	0.622	650	Hypermethylated
hg18_chr11_70259450_70260100_+	9	0.186	0.554	650	Hypermethylated
hg18_chr11_70263050_70263300_+	5	0.21	0.62	250	Hypermethylated
hg18_chr11_70266650_70267050_+	16	0.459	0.598	400	Hypermethylated
hg18_chr11_70304650_70304850_+	5	0.604	0.41	200	Hypermethylated
hg18_chr11_70332450_70332700_+	8	0.446	0.54	250	Hypermethylated
hg18_chr11_70342000_70342400_+	6	0.254	0.492	400	Hypermethylated
hg18_chr11_70354650_70355400_+	13	0.23	0.553	750	Hypermethylated
hg18_chr11_70424100_70424450_+	5	0.284	0.457	350	Hypermethylated
hg18_chr11_70434200_70434350_+	2	0.209	0.507	150	Hypermethylated
hg18_chr11_70437500_70437900_+	10	0.39	0.507	400	Hypermethylated
hg18_chr11_70439550_70439900_+	3	0.172	0.451	350	Hypermethylated
hg18_chr11_70478850_70479250_+	5	0.213	0.487	400	Hypermethylated
hg18_chr11_70755150_70755300_+	2	0.194	0.527	150	Hypermethylated
hg18_chr11_70870750_70871500_+	29	0.384	0.649	750	Hypermethylated
hg18_chr11_71570400_71570650_+	2	0.104	0.556	250	Hypermethylated
hg18_chr11_71981800_71982450_+	5	0.12	0.517	650	Hypermethylated
hg18_chr11_72007900_72008450_+	7	0.234	0.471	550	Hypermethylated
hg18_chr11_72012950_72013800_+	16	0.31	0.511	850	Hypermethylated
hg18_chr11_72024350_72024750_+	12	0.421	0.547	400	Hypermethylated
hg18_chr11_72028050_72030150_+	40	0.277	0.552	2100	Hypermethylated
hg18_chr11_72036300_72037050_+	5	0.096	0.531	750	Hypermethylated
hg18_chr11_72043700_72044250_+	11	0.208	0.622	550	Hypermethylated
hg18_chr11_72127350_72127800_+	6	0.165	0.602	450	Hypermethylated
hg18_chr11_74554800_74555050_+	5	0.331	0.5	250	Hypermethylated
hg18_chr11_75013300_75013600_+	5	0.316	0.463	300	Hypermethylated
hg18_chr11_75018400_75019000_+	6	0.198	0.452	600	Hypermethylated
hg18_chr11_75188950_75189400_+	7	0.242	0.509	450	Hypermethylated
hg18_chr11_75615650_75616050_+	9	0.267	0.583	400	Hypermethylated
hg18_chr11_76016600_76016900_+	5	0.486	0.407	300	Hypermethylated
hg18_chr11_76063700_76064100_+	6	0.203	0.545	400	Hypermethylated
hg18_chr11_76065200_76066200_+	17	0.282	0.498	1000	Hypermethylated
hg18_chr11_76189850_76190850_+	5	0.099	0.451	1000	Hypermethylated
hg18_chr11_76193850_76194350_+	8	0.212	0.552	500	Hypermethylated
hg18_chr11_78327700_78328050_+	7	0.357	0.48	350	Hypermethylated
hg18_chr11_78344000_78344700_+	4	0.108	0.463	700	Hypermethylated
hg18_chr11_78454850_78455150_+	6	0.373	0.5	300	Hypermethylated
hg18_chr11_78469800_78470700_+	9	0.154	0.511	900	Hypermethylated
hg18_chr11_78599350_78599650_+	3	0.27	0.39	300	Hypermethylated
hg18_chr11_78646500_78646900_+	3	0.153	0.453	400	Hypermethylated
hg18_chr11_78653500_78653900_+	3	0.127	0.487	400	Hypermethylated
hg18_chr11_78667500_78667850_+	7	0.289	0.531	350	Hypermethylated
hg18_chr11_78684700_78684950_+	2	0.178	0.428	250	Hypermethylated
hg18_chr11_78700050_78700650_+	4	0.121	0.477	600	Hypermethylated
hg18_chr11_78703000_78703300_+	5	0.348	0.44	300	Hypermethylated
hg18_chr11_78717050_78717500_+	9	0.304	0.518	450	Hypermethylated
hg18_chr11_80209400_80209700_+	2	0.208	0.36	300	Hypermethylated
hg18_chr11_80212250_80212800_+	6	0.26	0.411	550	Hypermethylated
hg18_chr11_82210300_82210900_+	6	0.225	0.422	600	Hypermethylated
hg18_chr11_82214300_82214700_+	2	0.15	0.37	400	Hypermethylated
hg18_chr11_82585600_82586000_+	4	0.289	0.383	400	Hypermethylated
hg18_chr11_82691100_82691450_+	4	0.229	0.449	350	Hypermethylated
hg18_chr11_82922800_82923400_+	5	0.242	0.372	600	Hypermethylated
hg18_chr11_84190250_84190600_+	3	0.305	0.337	350	Hypermethylated
hg18_chr11_85939200_85939750_+	5	0.153	0.502	550	Hypermethylated
hg18_chr11_86252750_86253350_+	5	0.153	0.467	600	Hypermethylated
hg18_chr11_86647950_86648150_+	3	0.452	0.375	200	Hypermethylated
hg18_chr11_91759600_91759950_+	6	0.313	0.477	350	Hypermethylated
hg18_chr11_91781550_91782650_+	12	0.379	0.342	1100	Hypermethylated
hg18_chr11_92034250_92034750_+	4	0.241	0.37	500	Hypermethylated
hg18_chr11_92137200_92138050_+	8	0.202	0.436	850	Hypermethylated
hg18_chr11_92142900_92143900_+	12	0.273	0.422	1000	Hypermethylated
hg18_chr11_92205550_92205850_+	3	0.187	0.467	300	Hypermethylated
hg18_chr11_92216550_92217650_+	33	0.493	0.494	1100	Hypermethylated
hg18_chr11_92221150_92221650_+	5	0.226	0.432	500	Hypermethylated
hg18_chr11_92261600_92261950_+	4	0.251	0.429	350	Hypermethylated
hg18_chr11_92854000_92854450_+	16	0.466	0.553	450	Hypermethylated
hg18_chr11_92894450_92894850_+	3	0.187	0.405	400	Hypermethylated
hg18_chr11_93358300_93358750_+	4	0.226	0.418	450	Hypermethylated
hg18_chr11_94889750_94890150_+	6	0.356	0.412	400	Hypermethylated
hg18_chr11_100010750_100011150_+	3	0.147	0.455	400	Hypermethylated
hg18_chr11_101110300_101110750_+	3	0.241	0.333	450	Hypermethylated
hg18_chr11_107088000_107088500_+	6	0.295	0.406	500	Hypermethylated
hg18_chr11_108349800_108350450_+	11	0.39	0.418	650	Hypermethylated
hg18_chr11_108449500_108450250_+	2	0.054	0.463	750	Hypermethylated
hg18_chr11_110382950_110383350_+	2	0.131	0.393	400	Hypermethylated
hg18_chr11_110504600_110505000_+	2	0.131	0.4	400	Hypermethylated
hg18_chr11_110538800_110539400_+	8	0.337	0.4	600	Hypermethylated
hg18_chr11_110556500_110556800_+	7	0.575	0.443	300	Hypermethylated
hg18_chr11_110670600_110670950_+	2	0.126	0.437	350	Hypermethylated
hg18_chr11_110678950_110679250_+	7	0.685	0.37	300	Hypermethylated
hg18_chr11_110686650_110686800_+	4	0.563	0.44	150	Hypermethylated
hg18_chr11_110697300_110697700_+	3	0.147	0.453	400	Hypermethylated
hg18_chr11_110698450_110698800_+	2	0.222	0.331	350	Hypermethylated
hg18_chr11_110730000_110730450_+	10	0.325	0.553	450	Hypermethylated
hg18_chr11_110731650_110732000_+	3	0.156	0.474	350	Hypermethylated
hg18_chr11_110734650_110735000_+	13	0.465	0.586	350	Hypermethylated
hg18_chr11_110735600_110735750_+	2	0.4	0.367	150	Hypermethylated
hg18_chr11_110768800_110769500_+	7	0.187	0.463	700	Hypermethylated
hg18_chr11_110772350_110772750_+	6	0.332	0.432	400	Hypermethylated
hg18_chr11_110773650_110774300_+	6	0.222	0.412	650	Hypermethylated
hg18_chr11_110775550_110776050_+	5	0.155	0.524	500	Hypermethylated
hg18_chr11_110792250_110792650_+	12	0.439	0.527	400	Hypermethylated
hg18_chr11_110798200_110798750_+	7	0.182	0.535	550	Hypermethylated
hg18_chr11_110800250_110800650_+	5	0.357	0.375	400	Hypermethylated
hg18_chr11_110802050_110802550_+	3	0.111	0.478	500	Hypermethylated
hg18_chr11_110819550_110820100_+	8	0.28	0.462	550	Hypermethylated
hg18_chr11_110829150_110829750_+	9	0.237	0.505	600	Hypermethylated
hg18_chr11_111629700_111630200_+	4	0.169	0.448	500	Hypermethylated
hg18_chr11_111632550_111632900_+	6	0.334	0.454	350	Hypermethylated
hg18_chr11_111679050_111679450_+	4	0.261	0.4	400	Hypermethylated
hg18_chr11_111681350_111682050_+	15	0.321	0.527	700	Hypermethylated
hg18_chr11_111688050_111689300_+	9	0.185	0.394	1250	Hypermethylated
hg18_chr11_111693850_111694200_+	2	0.209	0.331	350	Hypermethylated
hg18_chr11_111695600_111696150_+	5	0.207	0.422	550	Hypermethylated
hg18_chr11_111710800_111711200_+	5	0.249	0.482	400	Hypermethylated
hg18_chr11_111722000_111722650_+	12	0.261	0.532	650	Hypermethylated
hg18_chr11_111733850_111735250_+	13	0.188	0.446	1400	Hypermethylated
hg18_chr11_112126250_112126700_+	4	0.189	0.438	450	Hypermethylated
hg18_chr11_112723950_112724350_+	4	0.202	0.47	400	Hypermethylated
hg18_chr11_112775050_112775900_+	26	0.315	0.624	850	Hypermethylated
hg18_chr11_112784900_112785200_+	8	0.455	0.487	300	Hypermethylated
hg18_chr11_113006850_113007550_+	5	0.191	0.387	700	Hypermethylated
hg18_chr11_113359450_113359700_+	3	0.361	0.376	250	Hypermethylated
hg18_chr11_113411100_113411350_+	7	0.465	0.492	250	Hypermethylated
hg18_chr11_113516400_113516600_+	2	0.165	0.5	200	Hypermethylated
hg18_chr11_113528500_113529100_+	3	0.105	0.448	600	Hypermethylated
hg18_chr11_113541800_113542700_+	9	0.183	0.476	900	Hypermethylated
hg18_chr11_113570450_113570850_+	5	0.348	0.38	400	Hypermethylated
hg18_chr11_113574750_113575450_+	30	0.486	0.603	700	Hypermethylated
hg18_chr11_113605700_113606600_+	19	0.369	0.481	900	Hypermethylated
hg18_chr11_114262200_114263150_+	8	0.194	0.437	950	Hypermethylated
hg18_chr11_114424300_114424700_+	2	0.112	0.432	400	Hypermethylated
hg18_chr11_114427200_114427650_+	3	0.17	0.398	450	Hypermethylated
hg18_chr11_114457150_114457650_+	5	0.169	0.498	500	Hypermethylated
hg18_chr11_114489850_114490150_+	3	0.14	0.557	300	Hypermethylated
hg18_chr11_114518950_114519400_+	2	0.06	0.544	450	Hypermethylated
hg18_chr11_114521700_114522100_+	4	0.155	0.52	400	Hypermethylated
hg18_chr11_114524900_114525150_+	2	0.099	0.58	250	Hypermethylated
hg18_chr11_114957700_114957950_+	8	0.642	0.448	250	Hypermethylated
hg18_chr11_115427450_115427700_+	3	0.187	0.508	250	Hypermethylated
hg18_chr11_115442150_115442450_+	2	0.123	0.47	300	Hypermethylated
hg18_chr11_115495150_115495550_+	9	0.437	0.463	400	Hypermethylated
hg18_chr11_115564100_115564500_+	2	0.126	0.417	400	Hypermethylated
hg18_chr11_115733850_115734850_+	41	0.467	0.595	1000	Hypermethylated
hg18_chr11_115828650_115829250_+	7	0.177	0.513	600	Hypermethylated
hg18_chr11_115835100_115836350_+	14	0.216	0.458	1250	Hypermethylated
hg18_chr11_115837300_115837700_+	6	0.279	0.468	400	Hypermethylated
hg18_chr11_115859450_115859600_+	2	0.175	0.56	150	Hypermethylated
hg18_chr11_115872750_115873300_+	2	0.076	0.44	550	Hypermethylated
hg18_chr11_115876350_115877000_+	41	0.766	0.591	650	Hypermethylated
hg18_chr11_115910150_115910550_+	8	0.325	0.497	400	Hypermethylated
hg18_chr11_115913550_115913950_+	11	0.382	0.542	400	Hypermethylated
hg18_chr11_115934300_115934550_+	4	0.176	0.62	250	Hypermethylated
hg18_chr11_116013200_116013750_+	7	0.247	0.455	550	Hypermethylated
hg18_chr11_116027250_116027750_+	8	0.272	0.504	500	Hypermethylated
hg18_chr11_116080800_116082500_+	25	0.259	0.476	1700	Hypermethylated
hg18_chr11_116797300_116797800_+	8	0.266	0.492	500	Hypermethylated
hg18_chr11_116814900_116815550_+	19	0.308	0.617	650	Hypermethylated
hg18_chr11_116818400_116818750_+	5	0.193	0.566	350	Hypermethylated
hg18_chr11_116821200_116821850_+	11	0.252	0.52	650	Hypermethylated
hg18_chr11_116836000_116836300_+	4	0.216	0.51	300	Hypermethylated
hg18_chr11_116836950_116837350_+	9	0.293	0.585	400	Hypermethylated
hg18_chr11_116882100_116882250_+	2	0.205	0.52	150	Hypermethylated
hg18_chr11_116888250_116889150_+	23	0.352	0.54	900	Hypermethylated
hg18_chr11_116961450_116961750_+	5	0.251	0.52	300	Hypermethylated
hg18_chr11_116977100_116977750_+	8	0.232	0.462	650	Hypermethylated
hg18_chr11_116983800_116984300_+	6	0.321	0.392	500	Hypermethylated
hg18_chr11_117002750_117002900_+	3	0.245	0.573	150	Hypermethylated
hg18_chr11_117006000_117006600_+	10	0.21	0.565	600	Hypermethylated
hg18_chr11_117011000_117011450_+	8	0.302	0.493	450	Hypermethylated
hg18_chr11_117019600_117020500_+	26	0.357	0.577	900	Hypermethylated
hg18_chr11_117028100_117028700_+	12	0.291	0.525	600	Hypermethylated
hg18_chr11_117040450_117040850_+	10	0.445	0.475	400	Hypermethylated
hg18_chr11_117067700_117068250_+	3	0.084	0.511	550	Hypermethylated
hg18_chr11_117089450_117089900_+	5	0.178	0.5	450	Hypermethylated
hg18_chr11_117131600_117132000_+	5	0.207	0.492	400	Hypermethylated
hg18_chr11_117136850_117137400_+	6	0.153	0.542	550	Hypermethylated
hg18_chr11_117139700_117140550_+	8	0.177	0.465	850	Hypermethylated
hg18_chr11_117154750_117155500_+	6	0.141	0.481	750	Hypermethylated
hg18_chr11_117192400_117192850_+	12	0.282	0.616	450	Hypermethylated
hg18_chr11_118872350_118872900_+	10	0.255	0.565	550	Hypermethylated
hg18_chr11_118877450_118877900_+	9	0.373	0.48	450	Hypermethylated
hg18_chr11_118894050_118895200_+	15	0.223	0.488	1150	Hypermethylated
hg18_chr11_118910950_118911700_+	22	0.489	0.491	750	Hypermethylated
hg18_chr11_119039650_119040500_+	15	0.213	0.581	850	Hypermethylated
hg18_chr11_119092850_119093100_+	4	0.27	0.5	250	Hypermethylated
hg18_chr11_119101450_119101900_+	4	0.13	0.524	450	Hypermethylated
hg18_chr11_119114150_119115000_+	14	0.326	0.455	850	Hypermethylated
hg18_chr11_119129250_119129850_+	6	0.17	0.49	600	Hypermethylated
hg18_chr11_119138100_119138400_+	4	0.152	0.593	300	Hypermethylated
hg18_chr11_119146050_119146350_+	5	0.204	0.573	300	Hypermethylated
hg18_chr11_119154550_119154700_+	4	0.43	0.5	150	Hypermethylated
hg18_chr11_119157950_119158150_+	6	0.452	0.52	200	Hypermethylated
hg18_chr11_119165100_119165450_+	13	0.374	0.634	350	Hypermethylated
hg18_chr11_119166300_119167150_+	14	0.254	0.512	850	Hypermethylated
hg18_chr11_119171100_119171950_+	15	0.289	0.509	850	Hypermethylated
hg18_chr11_119218350_119218750_+	3	0.17	0.422	400	Hypermethylated
hg18_chr11_119265950_119266850_+	11	0.177	0.526	900	Hypermethylated
hg18_chr11_119274850_119275350_+	5	0.211	0.436	500	Hypermethylated
hg18_chr11_119276550_119276800_+	2	0.145	0.472	250	Hypermethylated
hg18_chr11_119294300_119294800_+	7	0.252	0.472	500	Hypermethylated
hg18_chr11_119296450_119296800_+	13	0.502	0.554	350	Hypermethylated
hg18_chr11_119323900_119324300_+	7	0.268	0.512	400	Hypermethylated
hg18_chr11_119391350_119391700_+	2	0.177	0.38	350	Hypermethylated
hg18_chr11_119448050_119448600_+	3	0.08	0.524	550	Hypermethylated
hg18_chr11_119454900_119455500_+	5	0.154	0.465	600	Hypermethylated
hg18_chr11_119456950_119457750_+	13	0.256	0.574	800	Hypermethylated
hg18_chr11_119460100_119460250_+	6	0.581	0.593	150	Hypermethylated
hg18_chr11_119462250_119463000_+	18	0.387	0.499	750	Hypermethylated
hg18_chr11_119466200_119467100_+	8	0.143	0.499	900	Hypermethylated
hg18_chr11_119475350_119476250_+	22	0.344	0.538	900	Hypermethylated
hg18_chr11_119479950_119481300_+	26	0.31	0.501	1350	Hypermethylated
hg18_chr11_119482100_119483450_+	18	0.198	0.547	1350	Hypermethylated
hg18_chr11_119506550_119506950_+	6	0.218	0.552	400	Hypermethylated
hg18_chr11_119508450_119508700_+	4	0.231	0.528	250	Hypermethylated
hg18_chr11_119562700_119563500_+	17	0.287	0.561	800	Hypermethylated
hg18_chr11_119601200_119601600_+	9	0.307	0.542	400	Hypermethylated
hg18_chr11_119967750_119968050_+	2	0.129	0.457	300	Hypermethylated
hg18_chr11_120131850_120132250_+	2	0.081	0.497	400	Hypermethylated
hg18_chr11_120191250_120191500_+	4	0.188	0.588	250	Hypermethylated
hg18_chr11_120349300_120349650_+	2	0.098	0.486	350	Hypermethylated
hg18_chr11_120475350_120475750_+	5	0.24	0.468	400	Hypermethylated
hg18_chr11_120484750_120485150_+	5	0.317	0.398	400	Hypermethylated
hg18_chr11_120513200_120513600_+	6	0.212	0.535	400	Hypermethylated
hg18_chr11_120515900_120516200_+	5	0.408	0.41	300	Hypermethylated
hg18_chr11_120696450_120696900_+	4	0.226	0.398	450	Hypermethylated
hg18_chr11_121028400_121028850_+	5	0.213	0.458	450	Hypermethylated
hg18_chr11_121029700_121030200_+	11	0.455	0.442	500	Hypermethylated
hg18_chr11_121033250_121033650_+	6	0.205	0.545	400	Hypermethylated
hg18_chr11_121044700_121045250_+	9	0.414	0.398	550	Hypermethylated
hg18_chr11_121170500_121171350_+	32	0.516	0.541	850	Hypermethylated
hg18_chr11_121447550_121447900_+	10	0.401	0.54	350	Hypermethylated
hg18_chr11_121594650_121595100_+	10	0.524	0.413	450	Hypermethylated
hg18_chr11_121879950_121880400_+	4	0.249	0.38	450	Hypermethylated
hg18_chr11_122271450_122272700_+	13	0.253	0.406	1250	Hypermethylated
hg18_chr11_122288800_122289200_+	9	0.403	0.475	400	Hypermethylated
hg18_chr11_122295750_122296450_+	6	0.24	0.379	700	Hypermethylated
hg18_chr11_122558550_122558800_+	6	0.408	0.508	250	Hypermethylated
hg18_chr11_122573600_122574000_+	4	0.194	0.455	400	Hypermethylated
hg18_chr11_122613400_122613800_+	2	0.086	0.482	400	Hypermethylated
hg18_chr11_122617150_122620750_+	45	0.297	0.411	3600	Hypermethylated
hg18_chr11_122678850_122680200_+	21	0.268	0.483	1350	Hypermethylated
hg18_chr11_124024600_124025050_+	7	0.282	0.471	450	Hypermethylated
hg18_chr11_124032950_124033950_+	8	0.207	0.395	1000	Hypermethylated
hg18_chr11_124597850_124598250_+	4	0.209	0.448	400	Hypermethylated
hg18_chr11_124724750_124725350_+	3	0.078	0.512	600	Hypermethylated
hg18_chr11_124747500_124747950_+	2	0.099	0.442	450	Hypermethylated
hg18_chr11_124787550_124787850_+	6	0.332	0.51	300	Hypermethylated
hg18_chr11_125753150_125753550_+	9	0.59	0.395	400	Hypermethylated
hg18_chr11_125813050_125813300_+	4	0.202	0.568	250	Hypermethylated
hg18_chr11_125833900_125834800_+	23	0.343	0.547	900	Hypermethylated
hg18_chr11_125862300_125862500_+	2	0.162	0.53	200	Hypermethylated
hg18_chr11_125897350_125898150_+	13	0.259	0.501	800	Hypermethylated
hg18_chr11_125917050_125917400_+	11	0.376	0.58	350	Hypermethylated
hg18_chr11_125953400_125953850_+	11	0.367	0.524	450	Hypermethylated
hg18_chr11_126007250_126007700_+	4	0.212	0.411	450	Hypermethylated
hg18_chr11_126028600_126029000_+	10	0.407	0.497	400	Hypermethylated
hg18_chr11_126042650_126042850_+	2	0.215	0.435	200	Hypermethylated
hg18_chr11_126065250_126066000_+	7	0.194	0.44	750	Hypermethylated
hg18_chr11_126068650_126069150_+	9	0.264	0.524	500	Hypermethylated
hg18_chr11_126071400_126072000_+	14	0.364	0.535	600	Hypermethylated
hg18_chr11_126075800_126076750_+	11	0.219	0.461	950	Hypermethylated
hg18_chr11_126087300_126088050_+	28	0.49	0.555	750	Hypermethylated
hg18_chr11_126145250_126145800_+	10	0.306	0.489	550	Hypermethylated
hg18_chr11_126214700_126215200_+	10	0.554	0.382	500	Hypermethylated
hg18_chr11_126238800_126239050_+	2	0.117	0.528	250	Hypermethylated
hg18_chr11_126267650_126268000_+	6	0.271	0.506	350	Hypermethylated
hg18_chr11_126369250_126369600_+	2	0.104	0.474	350	Hypermethylated
hg18_chr11_126392750_126393400_+	11	0.298	0.478	650	Hypermethylated
hg18_chr11_126442850_126443100_+	4	0.403	0.4	250	Hypermethylated
hg18_chr11_126828800_126829700_+	12	0.342	0.396	900	Hypermethylated
hg18_chr11_127004300_127004900_+	5	0.253	0.37	600	Hypermethylated
hg18_chr11_127540250_127540500_+	3	0.302	0.404	250	Hypermethylated
hg18_chr11_127547950_127548750_+	30	0.663	0.476	800	Hypermethylated
hg18_chr11_127634100_127635050_+	7	0.155	0.436	950	Hypermethylated
hg18_chr11_127663100_127663450_+	3	0.269	0.36	350	Hypermethylated
hg18_chr11_127667000_127667450_+	6	0.302	0.427	450	Hypermethylated
hg18_chr11_128122600_128123100_+	8	0.325	0.444	500	Hypermethylated
hg18_chr11_128176500_128176950_+	2	0.102	0.418	450	Hypermethylated
hg18_chr11_128194400_128194750_+	8	0.293	0.569	350	Hypermethylated
hg18_chr11_128204600_128205250_+	5	0.185	0.411	650	Hypermethylated
hg18_chr11_128251000_128251500_+	12	0.383	0.504	500	Hypermethylated
hg18_chr11_128261050_128261600_+	5	0.155	0.487	550	Hypermethylated
hg18_chr11_128263300_128264550_+	14	0.261	0.417	1250	Hypermethylated
hg18_chr11_128278400_128280050_+	41	0.36	0.525	1650	Hypermethylated
hg18_chr11_128285200_128285700_+	4	0.168	0.438	500	Hypermethylated
hg18_chr11_128297850_128298200_+	5	0.313	0.431	350	Hypermethylated
hg18_chr11_128311900_128312550_+	18	0.337	0.578	650	Hypermethylated
hg18_chr11_128316900_128317100_+	6	0.299	0.64	200	Hypermethylated
hg18_chr11_128333350_128333800_+	5	0.243	0.438	450	Hypermethylated
hg18_chr11_128338600_128338950_+	3	0.273	0.357	350	Hypermethylated
hg18_chr11_129766200_129766450_+	7	0.55	0.452	250	Hypermethylated
hg18_chr11_129767050_129767600_+	16	0.404	0.544	550	Hypermethylated
hg18_chr11_129785000_129785750_+	8	0.191	0.484	750	Hypermethylated
hg18_chr11_129794100_129794500_+	15	0.46	0.573	400	Hypermethylated
hg18_chr11_129895000_129895400_+	8	0.33	0.522	400	Hypermethylated
hg18_chr11_130411950_130412400_+	8	0.343	0.458	450	Hypermethylated
hg18_chr11_130519100_130519250_+	2	0.357	0.433	150	Hypermethylated
hg18_chr11_130568050_130568400_+	9	0.479	0.486	350	Hypermethylated
hg18_chr11_130699700_130700150_+	7	0.311	0.473	450	Hypermethylated
hg18_chr11_130771300_130771750_+	11	0.47	0.458	450	Hypermethylated
hg18_chr11_130880950_130881400_+	7	0.305	0.456	450	Hypermethylated
hg18_chr11_130940150_130940300_+	3	0.219	0.613	150	Hypermethylated
hg18_chr11_130967450_130967800_+	2	0.159	0.406	350	Hypermethylated
hg18_chr11_130975100_130975400_+	6	0.377	0.463	300	Hypermethylated
hg18_chr11_131035100_131035400_+	9	0.415	0.55	300	Hypermethylated
hg18_chr11_131047750_131048950_+	17	0.213	0.519	1200	Hypermethylated
hg18_chr11_131051550_131052100_+	13	0.478	0.445	550	Hypermethylated
hg18_chr11_131057000_131058300_+	35	0.348	0.558	1300	Hypermethylated
hg18_chr11_131061850_131062100_+	8	0.48	0.532	250	Hypermethylated
hg18_chr11_131193700_131194050_+	8	0.493	0.431	350	Hypermethylated
hg18_chr11_131225050_131225500_+	3	0.209	0.358	450	Hypermethylated
hg18_chr11_132331150_132331650_+	5	0.283	0.376	500	Hypermethylated
hg18_chr11_132366200_132366700_+	5	0.344	0.344	500	Hypermethylated
hg18_chr11_132415050_132415600_+	6	0.239	0.458	550	Hypermethylated
hg18_chr11_132419300_132419750_+	8	0.378	0.451	450	Hypermethylated
hg18_chr11_132422500_132422950_+	9	0.366	0.469	450	Hypermethylated
hg18_chr11_132444450_132444950_+	9	0.383	0.436	500	Hypermethylated
hg18_chr11_132453000_132453650_+	20	0.553	0.475	650	Hypermethylated
hg18_chr11_132454500_132455000_+	7	0.276	0.458	500	Hypermethylated
hg18_chr11_132522900_132523350_+	7	0.266	0.502	450	Hypermethylated
hg18_chr11_132536250_132537850_+	25	0.335	0.438	1600	Hypermethylated
hg18_chr11_132558900_132559350_+	7	0.307	0.451	450	Hypermethylated
hg18_chr11_132604800_132606350_+	24	0.292	0.461	1550	Hypermethylated
hg18_chr11_132607700_132608200_+	2	0.088	0.428	500	Hypermethylated
hg18_chr11_132718150_132720700_+	27	0.239	0.43	2550	Hypermethylated
hg18_chr11_132734700_132735200_+	6	0.388	0.352	500	Hypermethylated
hg18_chr11_132737400_132738200_+	23	0.388	0.545	800	Hypermethylated
hg18_chr11_132758150_132758450_+	5	0.286	0.54	300	Hypermethylated
hg18_chr11_132883650_132884100_+	15	0.506	0.52	450	Hypermethylated
hg18_chr11_132899300_132900050_+	12	0.316	0.451	750	Hypermethylated
hg18_chr11_132929250_132929700_+	14	0.58	0.464	450	Hypermethylated
hg18_chr11_133045850_133046250_+	7	0.397	0.43	400	Hypermethylated
hg18_chr11_133067550_133068800_+	23	0.299	0.499	1250	Hypermethylated
hg18_chr11_133094650_133095100_+	14	0.405	0.556	450	Hypermethylated
hg18_chr11_133105200_133106000_+	8	0.186	0.484	800	Hypermethylated
hg18_chr11_133108000_133108850_+	9	0.246	0.418	850	Hypermethylated
hg18_chr11_133185800_133187050_+	19	0.316	0.439	1250	Hypermethylated
hg18_chr11_133358000_133358450_+	15	0.641	0.458	450	Hypermethylated
hg18_chr11_133384150_133384500_+	3	0.172	0.454	350	Hypermethylated
hg18_chr11_133388750_133389000_+	4	0.3	0.464	250	Hypermethylated
hg18_chr11_133736350_133736550_+	7	0.523	0.52	200	Hypermethylated
hg18_chr11_133737750_133738000_+	6	0.221	0.66	250	Hypermethylated
hg18_chr11_133746500_133747100_+	15	0.324	0.562	600	Hypermethylated
hg18_chr11_133750450_133750700_+	5	0.26	0.556	250	Hypermethylated
hg18_chr11_133764850_133765250_+	18	0.55	0.578	400	Hypermethylated
hg18_chr11_133766600_133767150_+	15	0.303	0.613	550	Hypermethylated
hg18_chr11_133768100_133768650_+	21	0.622	0.496	550	Hypermethylated
hg18_chr11_133770450_133770650_+	6	0.342	0.605	200	Hypermethylated
hg18_chr11_133778100_133778350_+	7	0.306	0.608	250	Hypermethylated
hg18_chr11_133779500_133780600_+	39	0.421	0.583	1100	Hypermethylated
hg18_chr11_133785600_133786050_+	4	0.128	0.529	450	Hypermethylated
hg18_chr11_133789700_133790150_+	9	0.284	0.553	450	Hypermethylated
hg18_chr11_133795750_133796250_+	13	0.435	0.492	500	Hypermethylated
hg18_chr11_133812550_133813500_+	17	0.266	0.519	950	Hypermethylated
hg18_chr11_133817650_133817800_+	2	0.157	0.6	150	Hypermethylated
hg18_chr11_133850050_133850700_+	11	0.223	0.552	650	Hypermethylated
hg18_chr11_133883750_133884350_+	12	0.287	0.543	600	Hypermethylated
hg18_chr11_133887900_133888500_+	15	0.419	0.502	600	Hypermethylated
hg18_chr11_133903600_133903850_+	4	0.199	0.572	250	Hypermethylated
hg18_chr11_133960900_133961500_+	9	0.18	0.585	600	Hypermethylated
hg18_chr11_134016200_134016950_+	11	0.22	0.517	750	Hypermethylated
hg18_chr11_134029700_134030050_+	9	0.363	0.537	350	Hypermethylated
hg18_chr11_134101850_134102450_+	11	0.323	0.478	600	Hypermethylated
hg18_chr11_134103450_134104550_+	29	0.331	0.565	1100	Hypermethylated
hg18_chr11_134108700_134109350_+	10	0.28	0.469	650	Hypermethylated
hg18_chr11_134129600_134131100_+	34	0.321	0.537	1500	Hypermethylated
hg18_chr11_134132100_134132550_+	6	0.182	0.551	450	Hypermethylated
hg18_chr11_134158050_134158500_+	8	0.337	0.46	450	Hypermethylated
hg18_chr11_134160200_134160850_+	10	0.255	0.492	650	Hypermethylated
hg18_chr11_134164200_134164600_+	10	0.38	0.515	400	Hypermethylated
hg18_chr11_134222350_134222650_+	7	0.261	0.6	300	Hypermethylated
hg18_chr11_134277400_134277750_+	4	0.254	0.426	350	Hypermethylated
hg18_chr11_134358150_134358350_+	4	0.479	0.41	200	Hypermethylated
hg18_chr10_728800_729050_+	3	0.223	0.476	250	Hypermethylated
hg18_chr10_1186800_1187550_+	12	0.245	0.521	750	Hypermethylated
hg18_chr10_1190250_1190550_+	6	0.538	0.387	300	Hypermethylated
hg18_chr10_1191450_1191750_+	7	0.341	0.533	300	Hypermethylated
hg18_chr10_1218000_1218550_+	19	0.516	0.518	550	Hypermethylated
hg18_chr10_1220800_1221450_+	38	0.682	0.586	650	Hypermethylated
hg18_chr10_1244850_1245250_+	11	0.32	0.588	400	Hypermethylated
hg18_chr10_1251800_1252150_+	11	0.375	0.614	350	Hypermethylated
hg18_chr10_1304250_1304600_+	6	0.303	0.477	350	Hypermethylated
hg18_chr10_1346850_1347550_+	18	0.311	0.577	700	Hypermethylated
hg18_chr10_1425800_1426900_+	22	0.309	0.509	1100	Hypermethylated
hg18_chr10_1437600_1438450_+	10	0.245	0.446	850	Hypermethylated
hg18_chr10_1575600_1576100_+	16	0.602	0.462	500	Hypermethylated
hg18_chr10_1581500_1582400_+	23	0.375	0.523	900	Hypermethylated
hg18_chr10_1611900_1612300_+	10	0.366	0.53	400	Hypermethylated
hg18_chr10_1642800_1643500_+	19	0.413	0.516	700	Hypermethylated
hg18_chr10_1687700_1688550_+	8	0.261	0.38	850	Hypermethylated
hg18_chr10_1699950_1700400_+	7	0.289	0.464	450	Hypermethylated
hg18_chr10_1703200_1704950_+	68	0.495	0.567	1750	Hypermethylated
hg18_chr10_1708850_1709300_+	3	0.127	0.46	450	Hypermethylated
hg18_chr10_1710300_1712250_+	48	0.331	0.546	1950	Hypermethylated
hg18_chr10_1713100_1713500_+	7	0.363	0.44	400	Hypermethylated
hg18_chr10_1714200_1714900_+	15	0.354	0.493	700	Hypermethylated
hg18_chr10_1722700_1723300_+	18	0.362	0.587	600	Hypermethylated
hg18_chr10_1726450_1726850_+	3	0.203	0.385	400	Hypermethylated
hg18_chr10_1729200_1730300_+	20	0.311	0.485	1100	Hypermethylated
hg18_chr10_1739650_1739950_+	8	0.51	0.46	300	Hypermethylated
hg18_chr10_1740900_1742100_+	10	0.172	0.44	1200	Hypermethylated
hg18_chr10_2045250_2045750_+	5	0.38	0.33	500	Hypermethylated
hg18_chr10_2124200_2124550_+	6	0.535	0.36	350	Hypermethylated
hg18_chr10_2926150_2926700_+	17	0.579	0.465	550	Hypermethylated
hg18_chr10_2967100_2967300_+	4	0.267	0.565	200	Hypermethylated
hg18_chr10_3080350_3080700_+	7	0.417	0.44	350	Hypermethylated
hg18_chr10_3131600_3132600_+	26	0.451	0.496	1000	Hypermethylated
hg18_chr10_3430250_3430900_+	19	0.448	0.515	650	Hypermethylated
hg18_chr10_3549050_3549500_+	18	0.572	0.544	450	Hypermethylated
hg18_chr10_3859850_3860000_+	3	0.371	0.467	150	Hypermethylated
hg18_chr10_4529450_4530100_+	7	0.243	0.422	650	Hypermethylated
hg18_chr10_4541600_4542050_+	10	0.289	0.562	450	Hypermethylated
hg18_chr10_5687350_5687550_+	7	0.677	0.48	200	Hypermethylated
hg18_chr10_7152950_7153250_+	2	0.166	0.403	300	Hypermethylated
hg18_chr10_7250450_7250750_+	13	0.774	0.477	300	Hypermethylated
hg18_chr10_7610400_7611250_+	16	0.514	0.384	850	Hypermethylated
hg18_chr10_7651450_7651850_+	9	0.354	0.505	400	Hypermethylated
hg18_chr10_7780950_7781800_+	15	0.369	0.445	850	Hypermethylated
hg18_chr10_10118800_10119150_+	2	0.238	0.317	350	Hypermethylated
hg18_chr10_10506750_10507150_+	4	0.343	0.355	400	Hypermethylated
hg18_chr10_10913000_10913250_+	4	0.367	0.42	250	Hypermethylated
hg18_chr10_11082800_11083200_+	5	0.279	0.427	400	Hypermethylated
hg18_chr10_11458200_11458450_+	6	0.481	0.448	250	Hypermethylated
hg18_chr10_11550450_11550900_+	3	0.137	0.451	450	Hypermethylated
hg18_chr10_12697050_12697500_+	5	0.217	0.48	450	Hypermethylated
hg18_chr10_12805100_12805300_+	3	0.414	0.405	200	Hypermethylated
hg18_chr10_12810250_12810850_+	17	0.467	0.498	600	Hypermethylated
hg18_chr10_12868100_12868500_+	3	0.261	0.34	400	Hypermethylated
hg18_chr10_12930550_12930950_+	7	0.307	0.48	400	Hypermethylated
hg18_chr10_12969750_12970150_+	3	0.162	0.435	400	Hypermethylated
hg18_chr10_12979150_12979650_+	6	0.244	0.456	500	Hypermethylated
hg18_chr10_13082000_13082250_+	4	0.437	0.388	250	Hypermethylated
hg18_chr10_13787050_13787450_+	14	0.586	0.49	400	Hypermethylated
hg18_chr10_13793250_13793700_+	9	0.342	0.487	450	Hypermethylated
hg18_chr10_13811200_13811850_+	21	0.531	0.494	650	Hypermethylated
hg18_chr10_13872200_13872800_+	16	0.328	0.595	600	Hypermethylated
hg18_chr10_13876500_13877200_+	8	0.207	0.471	700	Hypermethylated
hg18_chr10_13878100_13878750_+	7	0.263	0.409	650	Hypermethylated
hg18_chr10_13890150_13890350_+	3	0.412	0.385	200	Hypermethylated
hg18_chr10_13891850_13892250_+	2	0.102	0.443	400	Hypermethylated
hg18_chr10_13894850_13895050_+	7	0.657	0.465	200	Hypermethylated
hg18_chr10_13903750_13904150_+	8	0.357	0.475	400	Hypermethylated
hg18_chr10_13928700_13928950_+	3	0.194	0.508	250	Hypermethylated
hg18_chr10_13932150_13932800_+	10	0.328	0.434	650	Hypermethylated
hg18_chr10_14011250_14011500_+	5	0.236	0.584	250	Hypermethylated
hg18_chr10_14028350_14028800_+	5	0.242	0.431	450	Hypermethylated
hg18_chr10_14038550_14039100_+	8	0.317	0.431	550	Hypermethylated
hg18_chr10_14165550_14166000_+	7	0.319	0.442	450	Hypermethylated
hg18_chr10_14172300_14172500_+	5	0.371	0.535	200	Hypermethylated
hg18_chr10_14185900_14186600_+	17	0.4	0.501	700	Hypermethylated
hg18_chr10_14207250_14207800_+	8	0.278	0.464	550	Hypermethylated
hg18_chr10_14210350_14211050_+	10	0.289	0.449	700	Hypermethylated
hg18_chr10_14212850_14213700_+	9	0.211	0.448	850	Hypermethylated
hg18_chr10_14214850_14215600_+	3	0.097	0.409	750	Hypermethylated
hg18_chr10_14223300_14224200_+	11	0.276	0.427	900	Hypermethylated
hg18_chr10_14328550_14329200_+	17	0.45	0.485	650	Hypermethylated
hg18_chr10_14348450_14349400_+	3	0.113	0.339	950	Hypermethylated
hg18_chr10_14415900_14416250_+	4	0.224	0.46	350	Hypermethylated
hg18_chr10_14461050_14461500_+	5	0.215	0.464	450	Hypermethylated
hg18_chr10_14481450_14481900_+	7	0.315	0.451	450	Hypermethylated
hg18_chr10_14540900_14541300_+	5	0.196	0.512	400	Hypermethylated
hg18_chr10_14558250_14558700_+	12	0.511	0.458	450	Hypermethylated
hg18_chr10_21623400_21623750_+	4	0.235	0.446	350	Hypermethylated
hg18_chr10_22805600_22806850_+	103	0.814	0.64	1250	Hypermethylated
hg18_chr10_22920550_22920800_+	10	0.72	0.5	250	Hypermethylated
hg18_chr10_22932700_22932950_+	8	0.647	0.452	250	Hypermethylated
hg18_chr10_23029100_23029550_+	8	0.326	0.471	450	Hypermethylated
hg18_chr10_23395100_23395450_+	4	0.397	0.34	350	Hypermethylated
hg18_chr10_23402400_23402650_+	2	0.157	0.452	250	Hypermethylated
hg18_chr10_24669800_24669950_+	6	0.932	0.42	150	Hypermethylated
hg18_chr10_24785950_24786350_+	5	0.35	0.4	400	Hypermethylated
hg18_chr10_24795300_24795900_+	9	0.387	0.403	600	Hypermethylated
hg18_chr10_25978500_25978650_+	3	0.418	0.44	150	Hypermethylated
hg18_chr10_26540950_26541350_+	18	0.565	0.573	400	Hypermethylated
hg18_chr10_28325950_28326500_+	5	0.371	0.316	550	Hypermethylated
hg18_chr10_28586850_28587150_+	3	0.253	0.41	300	Hypermethylated
hg18_chr10_30060850_30061300_+	12	0.584	0.429	450	Hypermethylated
hg18_chr10_30297250_30298750_+	23	0.307	0.453	1500	Hypermethylated
hg18_chr10_30302400_30302750_+	4	0.291	0.397	350	Hypermethylated
hg18_chr10_30330550_30331000_+	9	0.31	0.511	450	Hypermethylated
hg18_chr10_30344700_30345250_+	13	0.567	0.409	550	Hypermethylated
hg18_chr10_30376250_30376900_+	25	0.512	0.552	650	Hypermethylated
hg18_chr10_30399200_30399500_+	8	0.53	0.453	300	Hypermethylated
hg18_chr10_30423500_30424150_+	8	0.226	0.482	650	Hypermethylated
hg18_chr10_31082050_31082350_+	6	0.263	0.553	300	Hypermethylated
hg18_chr10_31083450_31083800_+	5	0.201	0.534	350	Hypermethylated
hg18_chr10_31092850_31093450_+	16	0.522	0.455	600	Hypermethylated
hg18_chr10_31471100_31471650_+	7	0.334	0.391	550	Hypermethylated
hg18_chr10_32029350_32029550_+	8	0.45	0.605	200	Hypermethylated
hg18_chr10_32081350_32081650_+	2	0.135	0.453	300	Hypermethylated
hg18_chr10_32133850_32134200_+	7	0.543	0.386	350	Hypermethylated
hg18_chr10_34306650_34307450_+	4	0.179	0.339	800	Hypermethylated
hg18_chr10_34469100_34469650_+	6	0.288	0.391	550	Hypermethylated
hg18_chr10_34653100_34653950_+	13	0.348	0.421	850	Hypermethylated
hg18_chr10_34916550_34916950_+	6	0.327	0.43	400	Hypermethylated
hg18_chr10_36203500_36203850_+	4	0.234	0.443	350	Hypermethylated
hg18_chr10_36268450_36269100_+	5	0.165	0.432	650	Hypermethylated
hg18_chr10_36332950_36333450_+	5	0.189	0.468	500	Hypermethylated
hg18_chr10_42873550_42873850_+	7	0.36	0.583	300	Hypermethylated
hg18_chr10_43484000_43484600_+	11	0.234	0.562	600	Hypermethylated
hg18_chr10_43492100_43492450_+	7	0.372	0.466	350	Hypermethylated
hg18_chr10_43513600_43513800_+	6	0.394	0.555	200	Hypermethylated
hg18_chr10_43664650_43665050_+	3	0.177	0.415	400	Hypermethylated
hg18_chr10_43673750_43674150_+	2	0.149	0.367	400	Hypermethylated
hg18_chr10_43753600_43753950_+	3	0.235	0.42	350	Hypermethylated
hg18_chr10_43759000_43759350_+	11	0.402	0.569	350	Hypermethylated
hg18_chr10_43813050_43813450_+	2	0.129	0.395	400	Hypermethylated
hg18_chr10_43859000_43859900_+	17	0.275	0.524	900	Hypermethylated
hg18_chr10_43862600_43863450_+	19	0.407	0.471	850	Hypermethylated
hg18_chr10_43884650_43885050_+	6	0.229	0.515	400	Hypermethylated
hg18_chr10_44108800_44109150_+	24	0.591	0.689	350	Hypermethylated
hg18_chr10_44110200_44110600_+	6	0.243	0.5	400	Hypermethylated
hg18_chr10_44111200_44111650_+	3	0.159	0.431	450	Hypermethylated
hg18_chr10_44125500_44125850_+	13	0.411	0.609	350	Hypermethylated
hg18_chr10_44190200_44190350_+	4	0.469	0.48	150	Hypermethylated
hg18_chr10_44193800_44194550_+	22	0.456	0.508	750	Hypermethylated
hg18_chr10_44464500_44465050_+	9	0.267	0.5	550	Hypermethylated
hg18_chr10_44573450_44573800_+	8	0.446	0.454	350	Hypermethylated
hg18_chr10_44675450_44675700_+	3	0.153	0.564	250	Hypermethylated
hg18_chr10_44691550_44691950_+	2	0.089	0.475	400	Hypermethylated
hg18_chr10_45234350_45234800_+	40	0.791	0.687	450	Hypermethylated
hg18_chr10_46391300_46391650_+	28	0.798	0.651	350	Hypermethylated
hg18_chr10_46439700_46440550_+	9	0.275	0.394	850	Hypermethylated
hg18_chr10_46443350_46443550_+	4	0.298	0.555	200	Hypermethylated
hg18_chr10_46479750_46479950_+	3	0.463	0.415	200	Hypermethylated
hg18_chr10_46503200_46503850_+	42	0.605	0.66	650	Hypermethylated
hg18_chr10_49128050_49128400_+	7	0.249	0.589	350	Hypermethylated
hg18_chr10_49329650_49330200_+	10	0.394	0.544	550	Hypermethylated
hg18_chr10_49332650_49332850_+	4	0.237	0.585	200	Hypermethylated
hg18_chr10_49670150_49670700_+	3	0.125	0.422	550	Hypermethylated
hg18_chr10_49718500_49719100_+	5	0.209	0.403	600	Hypermethylated
hg18_chr10_49725450_49726000_+	9	0.317	0.455	550	Hypermethylated
hg18_chr10_49756500_49757050_+	4	0.14	0.464	550	Hypermethylated
hg18_chr10_49761400_49762600_+	12	0.193	0.455	1200	Hypermethylated
hg18_chr10_49808350_49810650_+	19	0.158	0.458	2300	Hypermethylated
hg18_chr10_49820350_49821650_+	25	0.293	0.513	1300	Hypermethylated
hg18_chr10_49825000_49825600_+	9	0.377	0.402	600	Hypermethylated
hg18_chr10_49860800_49860950_+	4	0.469	0.48	150	Hypermethylated
hg18_chr10_49930600_49931150_+	4	0.254	0.342	550	Hypermethylated
hg18_chr10_49957350_49957900_+	5	0.231	0.4	550	Hypermethylated
hg18_chr10_49986750_49987100_+	7	0.241	0.591	350	Hypermethylated
hg18_chr10_49988850_49989850_+	12	0.162	0.545	1000	Hypermethylated
hg18_chr10_50032400_50032850_+	5	0.228	0.444	450	Hypermethylated
hg18_chr10_50038850_50039100_+	2	0.157	0.472	250	Hypermethylated
hg18_chr10_50047650_50047950_+	5	0.292	0.483	300	Hypermethylated
hg18_chr10_50053850_50054050_+	4	0.221	0.605	200	Hypermethylated
hg18_chr10_50286100_50286450_+	3	0.109	0.571	350	Hypermethylated
hg18_chr10_50287550_50287750_+	2	0.111	0.615	200	Hypermethylated
hg18_chr10_50620550_50620750_+	2	0.136	0.58	200	Hypermethylated
hg18_chr10_51492300_51492700_+	5	0.255	0.45	400	Hypermethylated
hg18_chr10_51713850_51714300_+	5	0.319	0.376	450	Hypermethylated
hg18_chr10_60567800_60568250_+	23	0.671	0.553	450	Hypermethylated
hg18_chr10_60721150_60721450_+	3	0.204	0.457	300	Hypermethylated
hg18_chr10_61906900_61907350_+	2	0.13	0.371	450	Hypermethylated
hg18_chr10_62332650_62333050_+	8	0.45	0.435	400	Hypermethylated
hg18_chr10_62494450_62495100_+	6	0.241	0.392	650	Hypermethylated
hg18_chr10_64205350_64205700_+	4	0.327	0.374	350	Hypermethylated
hg18_chr10_65587200_65587600_+	2	0.105	0.46	400	Hypermethylated
hg18_chr10_65607950_65608400_+	2	0.141	0.356	450	Hypermethylated
hg18_chr10_65719300_65719850_+	3	0.137	0.402	550	Hypermethylated
hg18_chr10_71215600_71215900_+	5	0.27	0.547	300	Hypermethylated
hg18_chr10_72556950_72557550_+	8	0.221	0.493	600	Hypermethylated
hg18_chr10_72779350_72779800_+	8	0.242	0.556	450	Hypermethylated
hg18_chr10_72783200_72783600_+	12	0.496	0.495	400	Hypermethylated
hg18_chr10_72784200_72784600_+	11	0.336	0.573	400	Hypermethylated
hg18_chr10_72802500_72803150_+	11	0.266	0.508	650	Hypermethylated
hg18_chr10_72861650_72862450_+	7	0.158	0.527	800	Hypermethylated
hg18_chr10_72895700_72895950_+	7	0.335	0.588	250	Hypermethylated
hg18_chr10_72929950_72930400_+	6	0.211	0.504	450	Hypermethylated
hg18_chr10_72939450_72940500_+	13	0.173	0.535	1050	Hypermethylated
hg18_chr10_72950200_72951250_+	15	0.196	0.543	1050	Hypermethylated
hg18_chr10_73016000_73016450_+	4	0.244	0.418	450	Hypermethylated
hg18_chr10_73406550_73406850_+	3	0.283	0.377	300	Hypermethylated
hg18_chr10_73437250_73438100_+	85	0.879	0.675	850	Hypermethylated
hg18_chr10_73455600_73455800_+	3	0.282	0.48	200	Hypermethylated
hg18_chr10_73539500_73539750_+	7	0.522	0.464	250	Hypermethylated
hg18_chr10_76836450_76837300_+	37	0.695	0.502	850	Hypermethylated
hg18_chr10_77537550_77539100_+	10	0.148	0.417	1550	Hypermethylated
hg18_chr10_77545000_77546150_+	18	0.299	0.465	1150	Hypermethylated
hg18_chr10_77562000_77562600_+	10	0.384	0.427	600	Hypermethylated
hg18_chr10_77606600_77606950_+	5	0.289	0.446	350	Hypermethylated
hg18_chr10_77837800_77838050_+	2	0.184	0.42	250	Hypermethylated
hg18_chr10_77954550_77955250_+	4	0.163	0.374	700	Hypermethylated
hg18_chr10_77971750_77973150_+	13	0.215	0.425	1400	Hypermethylated
hg18_chr10_77983400_77984200_+	18	0.361	0.5	800	Hypermethylated
hg18_chr10_77989350_77989800_+	2	0.104	0.416	450	Hypermethylated
hg18_chr10_78380950_78381400_+	5	0.252	0.438	450	Hypermethylated
hg18_chr10_78401200_78402300_+	10	0.189	0.439	1100	Hypermethylated
hg18_chr10_78409550_78410100_+	7	0.264	0.44	550	Hypermethylated
hg18_chr10_78415250_78415700_+	2	0.159	0.336	450	Hypermethylated
hg18_chr10_78426050_78426800_+	9	0.243	0.447	750	Hypermethylated
hg18_chr10_78429600_78430100_+	6	0.203	0.488	500	Hypermethylated
hg18_chr10_78430900_78431800_+	21	0.46	0.452	900	Hypermethylated
hg18_chr10_78433650_78434050_+	4	0.267	0.395	400	Hypermethylated
hg18_chr10_78449250_78449600_+	5	0.422	0.369	350	Hypermethylated
hg18_chr10_78455700_78456300_+	5	0.245	0.372	600	Hypermethylated
hg18_chr10_78538450_78540500_+	29	0.317	0.423	2050	Hypermethylated
hg18_chr10_78612050_78612500_+	4	0.231	0.393	450	Hypermethylated
hg18_chr10_78627900_78628350_+	6	0.342	0.396	450	Hypermethylated
hg18_chr10_78669750_78670200_+	4	0.246	0.382	450	Hypermethylated
hg18_chr10_78677050_78677800_+	8	0.231	0.433	750	Hypermethylated
hg18_chr10_78714550_78714850_+	4	0.446	0.347	300	Hypermethylated
hg18_chr10_78833050_78833650_+	11	0.253	0.548	600	Hypermethylated
hg18_chr10_78838250_78839050_+	10	0.161	0.557	800	Hypermethylated
hg18_chr10_78848100_78848650_+	8	0.249	0.487	550	Hypermethylated
hg18_chr10_78864100_78864500_+	12	0.459	0.512	400	Hypermethylated
hg18_chr10_78877200_78877850_+	5	0.153	0.449	650	Hypermethylated
hg18_chr10_78892200_78892800_+	8	0.206	0.51	600	Hypermethylated
hg18_chr10_78898700_78899000_+	4	0.256	0.47	300	Hypermethylated
hg18_chr10_78902200_78902750_+	5	0.209	0.418	550	Hypermethylated
hg18_chr10_78913050_78913550_+	8	0.212	0.55	500	Hypermethylated
hg18_chr10_78946250_78947100_+	16	0.266	0.54	850	Hypermethylated
hg18_chr10_78949600_78950000_+	2	0.113	0.562	400	Hypermethylated
hg18_chr10_78966450_78967050_+	5	0.165	0.462	600	Hypermethylated
hg18_chr10_78967600_78967800_+	6	0.432	0.53	200	Hypermethylated
hg18_chr10_78984650_78985050_+	7	0.281	0.5	400	Hypermethylated
hg18_chr10_79002800_79003350_+	2	0.065	0.476	550	Hypermethylated
hg18_chr10_79016850_79017600_+	8	0.196	0.468	750	Hypermethylated
hg18_chr10_79025150_79025450_+	5	0.379	0.423	300	Hypermethylated
hg18_chr10_79050850_79051350_+	6	0.279	0.418	500	Hypermethylated
hg18_chr10_79069850_79070400_+	3	0.098	0.484	550	Hypermethylated
hg18_chr10_79262650_79264100_+	27	0.267	0.528	1450	Hypermethylated
hg18_chr10_79265750_79266550_+	15	0.331	0.48	800	Hypermethylated
hg18_chr10_79293800_79294350_+	8	0.176	0.582	550	Hypermethylated
hg18_chr10_79296350_79296800_+	3	0.109	0.496	450	Hypermethylated
hg18_chr10_79371450_79371650_+	3	0.412	0.385	200	Hypermethylated
hg18_chr10_79489400_79490000_+	5	0.132	0.507	600	Hypermethylated
hg18_chr10_79491500_79492350_+	14	0.27	0.495	850	Hypermethylated
hg18_chr10_79498350_79498750_+	7	0.262	0.517	400	Hypermethylated
hg18_chr10_79593300_79594050_+	5	0.227	0.345	750	Hypermethylated
hg18_chr10_79612450_79612850_+	4	0.131	0.568	400	Hypermethylated
hg18_chr10_79641450_79641950_+	8	0.293	0.492	500	Hypermethylated
hg18_chr10_79659650_79659950_+	4	0.279	0.457	300	Hypermethylated
hg18_chr10_79721450_79721850_+	2	0.132	0.39	400	Hypermethylated
hg18_chr10_79749350_79749750_+	3	0.116	0.51	400	Hypermethylated
hg18_chr10_79750900_79751200_+	2	0.122	0.497	300	Hypermethylated
hg18_chr10_79804950_79805550_+	6	0.132	0.557	600	Hypermethylated
hg18_chr10_79840700_79841200_+	5	0.165	0.494	500	Hypermethylated
hg18_chr10_79849550_79850000_+	9	0.31	0.511	450	Hypermethylated
hg18_chr10_79872500_79873450_+	16	0.22	0.556	950	Hypermethylated
hg18_chr10_79895300_79896100_+	14	0.233	0.551	800	Hypermethylated
hg18_chr10_80006950_80007350_+	6	0.223	0.52	400	Hypermethylated
hg18_chr10_80011000_80012150_+	9	0.184	0.413	1150	Hypermethylated
hg18_chr10_80046850_80047300_+	3	0.096	0.527	450	Hypermethylated
hg18_chr10_80062400_80063300_+	7	0.174	0.423	900	Hypermethylated
hg18_chr10_80122400_80122950_+	6	0.212	0.456	550	Hypermethylated
hg18_chr10_80128400_80128600_+	6	0.442	0.525	200	Hypermethylated
hg18_chr10_80131950_80132250_+	5	0.287	0.51	300	Hypermethylated
hg18_chr10_80182000_80182750_+	8	0.157	0.521	750	Hypermethylated
hg18_chr10_80186600_80188600_+	43	0.301	0.535	2000	Hypermethylated
hg18_chr10_80195500_80196250_+	16	0.31	0.525	750	Hypermethylated
hg18_chr10_80198050_80199450_+	23	0.222	0.548	1400	Hypermethylated
hg18_chr10_80285100_80285450_+	5	0.19	0.549	350	Hypermethylated
hg18_chr10_80342400_80342800_+	5	0.154	0.57	400	Hypermethylated
hg18_chr10_80349600_80350000_+	3	0.09	0.59	400	Hypermethylated
hg18_chr10_80352500_80352850_+	4	0.197	0.486	350	Hypermethylated
hg18_chr10_80355750_80356400_+	6	0.215	0.415	650	Hypermethylated
hg18_chr10_80380050_80380550_+	5	0.194	0.456	500	Hypermethylated
hg18_chr10_80383450_80384200_+	10	0.191	0.531	750	Hypermethylated
hg18_chr10_80428850_80429550_+	11	0.248	0.514	700	Hypermethylated
hg18_chr10_80449150_80450250_+	11	0.153	0.512	1100	Hypermethylated
hg18_chr10_80456800_80457650_+	18	0.247	0.587	850	Hypermethylated
hg18_chr10_80759550_80759800_+	4	0.326	0.472	250	Hypermethylated
hg18_chr10_80806150_80806800_+	11	0.225	0.549	650	Hypermethylated
hg18_chr10_80808600_80809100_+	11	0.266	0.594	500	Hypermethylated
hg18_chr10_80823750_80824300_+	14	0.342	0.549	550	Hypermethylated
hg18_chr10_80834650_80835400_+	13	0.202	0.587	750	Hypermethylated
hg18_chr10_80836050_80836450_+	3	0.096	0.56	400	Hypermethylated
hg18_chr10_80841950_80842300_+	11	0.36	0.591	350	Hypermethylated
hg18_chr10_80864900_80865350_+	6	0.203	0.522	450	Hypermethylated
hg18_chr10_80867850_80868300_+	13	0.377	0.56	450	Hypermethylated
hg18_chr10_80873750_80874150_+	7	0.228	0.555	400	Hypermethylated
hg18_chr10_82021300_82021800_+	5	0.196	0.458	500	Hypermethylated
hg18_chr10_82024600_82025000_+	8	0.225	0.6	400	Hypermethylated
hg18_chr10_82032250_82032950_+	10	0.252	0.477	700	Hypermethylated
hg18_chr10_82035350_82035600_+	3	0.714	0.26	250	Hypermethylated
hg18_chr10_83637700_83638300_+	2	0.089	0.388	600	Hypermethylated
hg18_chr10_83819350_83820000_+	4	0.194	0.357	650	Hypermethylated
hg18_chr10_83828450_83828800_+	3	0.284	0.36	350	Hypermethylated
hg18_chr10_85474250_85474650_+	4	0.231	0.417	400	Hypermethylated
hg18_chr10_85617800_85618150_+	2	0.095	0.491	350	Hypermethylated
hg18_chr10_85619750_85620400_+	8	0.218	0.491	650	Hypermethylated
hg18_chr10_85997850_85998800_+	18	0.273	0.527	950	Hypermethylated
hg18_chr10_86045600_86046000_+	2	0.104	0.44	400	Hypermethylated
hg18_chr10_86286050_86287000_+	12	0.268	0.435	950	Hypermethylated
hg18_chr10_86291600_86292400_+	10	0.216	0.481	800	Hypermethylated
hg18_chr10_87342550_87342750_+	2	0.144	0.53	200	Hypermethylated
hg18_chr10_87345500_87346050_+	5	0.171	0.464	550	Hypermethylated
hg18_chr10_87355850_87356400_+	10	0.376	0.442	550	Hypermethylated
hg18_chr10_87361600_87362550_+	9	0.153	0.498	950	Hypermethylated
hg18_chr10_87408600_87409300_+	2	0.059	0.457	700	Hypermethylated
hg18_chr10_87535100_87535700_+	8	0.242	0.48	600	Hypermethylated
hg18_chr10_87540600_87541150_+	9	0.235	0.531	550	Hypermethylated
hg18_chr10_87664550_87665850_+	10	0.156	0.478	1300	Hypermethylated
hg18_chr10_87670600_87671400_+	11	0.192	0.536	800	Hypermethylated
hg18_chr10_87673400_87673800_+	4	0.172	0.482	400	Hypermethylated
hg18_chr10_87725550_87725950_+	4	0.312	0.365	400	Hypermethylated
hg18_chr10_87873000_87873450_+	5	0.162	0.529	450	Hypermethylated
hg18_chr10_87888450_87888800_+	16	0.563	0.571	350	Hypermethylated
hg18_chr10_87956450_87957150_+	8	0.198	0.483	700	Hypermethylated
hg18_chr10_88003500_88004150_+	3	0.08	0.535	650	Hypermethylated
hg18_chr10_88012800_88013400_+	36	0.692	0.592	600	Hypermethylated
hg18_chr10_90729850_90730300_+	3	0.135	0.453	450	Hypermethylated
hg18_chr10_92803550_92804050_+	4	0.18	0.422	500	Hypermethylated
hg18_chr10_94811600_94813150_+	144	0.84	0.666	1550	Hypermethylated
hg18_chr10_95188050_95188350_+	13	0.703	0.527	300	Hypermethylated
hg18_chr10_95212650_95213000_+	9	0.481	0.48	350	Hypermethylated
hg18_chr10_98128500_98128650_+	4	0.293	0.607	150	Hypermethylated
hg18_chr10_98136900_98137150_+	2	0.129	0.5	250	Hypermethylated
hg18_chr10_98141550_98142100_+	9	0.293	0.475	550	Hypermethylated
hg18_chr10_98154900_98155250_+	8	0.464	0.446	350	Hypermethylated
hg18_chr10_98159950_98160100_+	3	0.39	0.467	150	Hypermethylated
hg18_chr10_98761800_98762350_+	9	0.335	0.451	550	Hypermethylated
hg18_chr10_98789700_98790100_+	11	0.292	0.615	400	Hypermethylated
hg18_chr10_98807200_98807550_+	6	0.342	0.449	350	Hypermethylated
hg18_chr10_98811900_98812200_+	4	0.173	0.557	300	Hypermethylated
hg18_chr10_98818900_98819350_+	4	0.117	0.553	450	Hypermethylated
hg18_chr10_98838250_98838700_+	4	0.16	0.476	450	Hypermethylated
hg18_chr10_98844200_98844550_+	4	0.266	0.423	350	Hypermethylated
hg18_chr10_98875650_98876350_+	12	0.363	0.437	700	Hypermethylated
hg18_chr10_98912600_98912950_+	5	0.269	0.463	350	Hypermethylated
hg18_chr10_98925250_98925750_+	8	0.216	0.576	500	Hypermethylated
hg18_chr10_98926400_98926800_+	7	0.284	0.525	400	Hypermethylated
hg18_chr10_98933750_98934700_+	12	0.215	0.488	950	Hypermethylated
hg18_chr10_98937000_98937300_+	3	0.181	0.473	300	Hypermethylated
hg18_chr10_99639250_99639650_+	15	0.396	0.618	400	Hypermethylated
hg18_chr10_99675400_99675800_+	9	0.301	0.585	400	Hypermethylated
hg18_chr10_100008100_100008450_+	8	0.343	0.529	350	Hypermethylated
hg18_chr10_100062250_100062500_+	3	0.186	0.512	250	Hypermethylated
hg18_chr10_102483400_102483900_+	7	0.302	0.436	500	Hypermethylated
hg18_chr10_102813750_102814150_+	6	0.236	0.505	400	Hypermethylated
hg18_chr10_102873600_102874150_+	11	0.287	0.545	550	Hypermethylated
hg18_chr10_102887850_102888450_+	10	0.499	0.403	600	Hypermethylated
hg18_chr10_103032800_103033250_+	4	0.188	0.438	450	Hypermethylated
hg18_chr10_103459650_103460100_+	11	0.477	0.453	450	Hypermethylated
hg18_chr10_105370650_105371000_+	9	0.482	0.509	350	Hypermethylated
hg18_chr10_105374100_105374700_+	7	0.168	0.528	600	Hypermethylated
hg18_chr10_106165800_106166150_+	5	0.354	0.409	350	Hypermethylated
hg18_chr10_106170800_106171200_+	3	0.166	0.432	400	Hypermethylated
hg18_chr10_108715750_108716250_+	4	0.215	0.386	500	Hypermethylated
hg18_chr10_108724000_108724350_+	2	0.135	0.446	350	Hypermethylated
hg18_chr10_109299050_109299700_+	5	0.181	0.415	650	Hypermethylated
hg18_chr10_110093300_110094000_+	9	0.293	0.42	700	Hypermethylated
hg18_chr10_110949600_110949850_+	3	0.314	0.392	250	Hypermethylated
hg18_chr10_112424300_112424800_+	4	0.233	0.372	500	Hypermethylated
hg18_chr10_112434400_112435200_+	23	0.54	0.464	800	Hypermethylated
hg18_chr10_113023650_113023900_+	2	0.205	0.396	250	Hypermethylated
hg18_chr10_113195750_113196100_+	6	0.352	0.451	350	Hypermethylated
hg18_chr10_113386000_113386450_+	2	0.162	0.371	450	Hypermethylated
hg18_chr10_113536350_113536800_+	5	0.33	0.376	450	Hypermethylated
hg18_chr10_113610400_113610950_+	5	0.276	0.364	550	Hypermethylated
hg18_chr10_113669950_113670500_+	5	0.193	0.435	550	Hypermethylated
hg18_chr10_113702100_113702350_+	4	0.428	0.388	250	Hypermethylated
hg18_chr10_113743400_113744000_+	3	0.138	0.385	600	Hypermethylated
hg18_chr10_113833350_113833750_+	4	0.261	0.398	400	Hypermethylated
hg18_chr10_113872250_113873750_+	22	0.269	0.467	1500	Hypermethylated
hg18_chr10_113874700_113875250_+	4	0.12	0.493	550	Hypermethylated
hg18_chr10_114274150_114274450_+	2	0.216	0.353	300	Hypermethylated
hg18_chr10_114901800_114902200_+	16	0.661	0.495	400	Hypermethylated
hg18_chr10_114910200_114910650_+	9	0.447	0.429	450	Hypermethylated
hg18_chr10_115777100_115777650_+	8	0.34	0.429	550	Hypermethylated
hg18_chr10_116751100_116751650_+	11	0.379	0.46	550	Hypermethylated
hg18_chr10_116773900_116774400_+	14	0.592	0.436	500	Hypermethylated
hg18_chr10_116779450_116780300_+	5	0.166	0.378	850	Hypermethylated
hg18_chr10_117796600_117797050_+	3	0.16	0.418	450	Hypermethylated
hg18_chr10_118449650_118450900_+	11	0.142	0.498	1250	Hypermethylated
hg18_chr10_118456600_118457100_+	16	0.426	0.552	500	Hypermethylated
hg18_chr10_118460550_118460850_+	2	0.132	0.45	300	Hypermethylated
hg18_chr10_118461500_118461950_+	2	0.121	0.384	450	Hypermethylated
hg18_chr10_118466150_118466450_+	3	0.17	0.487	300	Hypermethylated
hg18_chr10_118467150_118467550_+	6	0.297	0.453	400	Hypermethylated
hg18_chr10_118631000_118631700_+	11	0.326	0.443	700	Hypermethylated
hg18_chr10_118645800_118646350_+	8	0.375	0.395	550	Hypermethylated
hg18_chr10_118656300_118656900_+	9	0.382	0.4	600	Hypermethylated
hg18_chr10_118666950_118667350_+	5	0.392	0.357	400	Hypermethylated
hg18_chr10_118670500_118671350_+	7	0.239	0.374	850	Hypermethylated
hg18_chr10_118675950_118676700_+	6	0.301	0.327	750	Hypermethylated
hg18_chr10_118677700_118679200_+	9	0.202	0.345	1500	Hypermethylated
hg18_chr10_118711000_118711400_+	6	0.314	0.438	400	Hypermethylated
hg18_chr10_118722650_118723100_+	3	0.19	0.378	450	Hypermethylated
hg18_chr10_119238550_119239050_+	3	0.081	0.544	500	Hypermethylated
hg18_chr10_119380050_119380500_+	5	0.241	0.431	450	Hypermethylated
hg18_chr10_119383650_119384100_+	3	0.11	0.493	450	Hypermethylated
hg18_chr10_119765200_119765500_+	2	0.226	0.353	300	Hypermethylated
hg18_chr10_119857900_119858150_+	10	0.775	0.456	250	Hypermethylated
hg18_chr10_120621700_120622250_+	12	0.435	0.449	550	Hypermethylated
hg18_chr10_120700450_120701200_+	11	0.383	0.392	750	Hypermethylated
hg18_chr10_120706600_120706900_+	2	0.109	0.497	300	Hypermethylated
hg18_chr10_120710450_120710700_+	4	0.224	0.536	250	Hypermethylated
hg18_chr10_120721050_120721450_+	7	0.502	0.375	400	Hypermethylated
hg18_chr10_120964250_120964650_+	8	0.304	0.517	400	Hypermethylated
hg18_chr10_120965500_120965900_+	2	0.129	0.395	400	Hypermethylated
hg18_chr10_121020300_121021300_+	27	0.428	0.503	1000	Hypermethylated
hg18_chr10_121022650_121024100_+	23	0.247	0.509	1450	Hypermethylated
hg18_chr10_121025050_121025550_+	11	0.396	0.472	500	Hypermethylated
hg18_chr10_121026450_121027100_+	12	0.305	0.494	650	Hypermethylated
hg18_chr10_121032600_121033200_+	6	0.176	0.477	600	Hypermethylated
hg18_chr10_121035700_121036500_+	7	0.157	0.475	800	Hypermethylated
hg18_chr10_121037400_121038600_+	20	0.218	0.553	1200	Hypermethylated
hg18_chr10_121052500_121053150_+	15	0.402	0.522	650	Hypermethylated
hg18_chr10_121057750_121057900_+	5	0.393	0.587	150	Hypermethylated
hg18_chr10_121062950_121063350_+	4	0.119	0.583	400	Hypermethylated
hg18_chr10_121065100_121065550_+	9	0.302	0.518	450	Hypermethylated
hg18_chr10_121096300_121097600_+	27	0.297	0.531	1300	Hypermethylated
hg18_chr10_121109000_121109500_+	9	0.241	0.56	500	Hypermethylated
hg18_chr10_121115550_121115950_+	5	0.203	0.5	400	Hypermethylated
hg18_chr10_121116550_121116900_+	7	0.345	0.486	350	Hypermethylated
hg18_chr10_121118650_121120200_+	38	0.355	0.528	1550	Hypermethylated
hg18_chr10_121121050_121122050_+	11	0.175	0.502	1000	Hypermethylated
hg18_chr10_121123750_121125500_+	16	0.136	0.52	1750	Hypermethylated
hg18_chr10_121129950_121130400_+	4	0.131	0.522	450	Hypermethylated
hg18_chr10_121130950_121131500_+	9	0.225	0.54	550	Hypermethylated
hg18_chr10_121138900_121139400_+	3	0.091	0.514	500	Hypermethylated
hg18_chr10_121146950_121147500_+	10	0.233	0.569	550	Hypermethylated
hg18_chr10_121149450_121149750_+	4	0.187	0.537	300	Hypermethylated
hg18_chr10_121158300_121161650_+	73	0.311	0.53	3350	Hypermethylated
hg18_chr10_121179550_121180250_+	12	0.217	0.57	700	Hypermethylated
hg18_chr10_121248800_121249200_+	5	0.246	0.455	400	Hypermethylated
hg18_chr10_121758850_121759400_+	4	0.143	0.462	550	Hypermethylated
hg18_chr10_122013300_122013800_+	9	0.514	0.384	500	Hypermethylated
hg18_chr10_122290250_122290600_+	3	0.229	0.394	350	Hypermethylated
hg18_chr10_122697050_122697250_+	6	0.598	0.45	200	Hypermethylated
hg18_chr10_122714450_122714900_+	8	0.258	0.529	450	Hypermethylated
hg18_chr10_122831200_122831850_+	6	0.195	0.443	650	Hypermethylated
hg18_chr10_122837500_122838000_+	4	0.186	0.422	500	Hypermethylated
hg18_chr10_122885800_122886250_+	6	0.225	0.5	450	Hypermethylated
hg18_chr10_122888950_122889400_+	2	0.088	0.451	450	Hypermethylated
hg18_chr10_122923800_122924250_+	8	0.405	0.44	450	Hypermethylated
hg18_chr10_122934450_122935050_+	10	0.34	0.443	600	Hypermethylated
hg18_chr10_122938250_122939050_+	14	0.477	0.384	800	Hypermethylated
hg18_chr10_122964700_122965200_+	7	0.306	0.428	500	Hypermethylated
hg18_chr10_122994250_122994600_+	7	0.377	0.466	350	Hypermethylated
hg18_chr10_123040850_123043000_+	39	0.291	0.503	2150	Hypermethylated
hg18_chr10_123044500_123045150_+	9	0.332	0.409	650	Hypermethylated
hg18_chr10_123049200_123049700_+	6	0.2	0.49	500	Hypermethylated
hg18_chr10_123157700_123158000_+	3	0.158	0.503	300	Hypermethylated
hg18_chr10_123184050_123184600_+	12	0.484	0.427	550	Hypermethylated
hg18_chr10_123185400_123186600_+	13	0.248	0.419	1200	Hypermethylated
hg18_chr10_123266750_123267200_+	17	0.582	0.511	450	Hypermethylated
hg18_chr10_123273000_123273700_+	10	0.3	0.443	700	Hypermethylated
hg18_chr10_123275250_123277050_+	30	0.329	0.45	1800	Hypermethylated
hg18_chr10_123288050_123288550_+	9	0.351	0.454	500	Hypermethylated
hg18_chr10_123315400_123316100_+	10	0.286	0.454	700	Hypermethylated
hg18_chr10_123344550_123345500_+	19	0.37	0.465	950	Hypermethylated
hg18_chr10_123748000_123748150_+	3	0.477	0.42	150	Hypermethylated
hg18_chr10_124238150_124239100_+	28	0.592	0.448	950	Hypermethylated
hg18_chr10_124485400_124486000_+	4	0.232	0.342	600	Hypermethylated
hg18_chr10_125098900_125099250_+	8	0.742	0.351	350	Hypermethylated
hg18_chr10_125420850_125421150_+	8	0.359	0.57	300	Hypermethylated
hg18_chr10_125421850_125422100_+	2	0.096	0.58	250	Hypermethylated
hg18_chr10_125715350_125715600_+	4	0.196	0.592	250	Hypermethylated
hg18_chr10_125777350_125778500_+	31	0.43	0.502	1150	Hypermethylated
hg18_chr10_125806450_125806700_+	6	0.337	0.536	250	Hypermethylated
hg18_chr10_125844650_125845400_+	15	0.376	0.463	750	Hypermethylated
hg18_chr10_125918250_125918450_+	7	0.38	0.62	200	Hypermethylated
hg18_chr10_125966050_125967500_+	26	0.284	0.504	1450	Hypermethylated
hg18_chr10_125992200_125992650_+	6	0.294	0.438	450	Hypermethylated
hg18_chr10_125999400_126000800_+	39	0.376	0.545	1400	Hypermethylated
hg18_chr10_126020250_126021850_+	26	0.225	0.548	1600	Hypermethylated
hg18_chr10_126056850_126057300_+	8	0.249	0.542	450	Hypermethylated
hg18_chr10_126059500_126059900_+	14	0.612	0.48	400	Hypermethylated
hg18_chr10_126201550_126201850_+	13	0.545	0.57	300	Hypermethylated
hg18_chr10_127215600_127216000_+	5	0.256	0.443	400	Hypermethylated
hg18_chr10_127692900_127693350_+	6	0.294	0.427	450	Hypermethylated
hg18_chr10_127695700_127696150_+	4	0.202	0.424	450	Hypermethylated
hg18_chr10_127888350_127888700_+	8	0.483	0.454	350	Hypermethylated
hg18_chr10_127935700_127936000_+	5	0.311	0.47	300	Hypermethylated
hg18_chr10_128702350_128703000_+	5	0.196	0.397	650	Hypermethylated
hg18_chr10_128815750_128816050_+	6	0.417	0.44	300	Hypermethylated
hg18_chr10_128863650_128864900_+	63	0.599	0.581	1250	Hypermethylated
hg18_chr10_129027600_129027950_+	7	0.277	0.54	350	Hypermethylated
hg18_chr10_129216400_129217800_+	17	0.273	0.424	1400	Hypermethylated
hg18_chr10_129268750_129269500_+	24	0.512	0.509	750	Hypermethylated
hg18_chr10_129561550_129562800_+	20	0.243	0.514	1250	Hypermethylated
hg18_chr10_129626100_129626600_+	5	0.256	0.404	500	Hypermethylated
hg18_chr10_129635200_129635800_+	3	0.149	0.367	600	Hypermethylated
hg18_chr10_129684050_129684250_+	4	0.37	0.47	200	Hypermethylated
hg18_chr10_129732650_129733150_+	2	0.081	0.448	500	Hypermethylated
hg18_chr10_129748500_129748850_+	5	0.181	0.574	350	Hypermethylated
hg18_chr10_130234250_130234600_+	5	0.308	0.431	350	Hypermethylated
hg18_chr10_130631800_130632300_+	5	0.239	0.41	500	Hypermethylated
hg18_chr10_130648500_130649050_+	11	0.491	0.407	550	Hypermethylated
hg18_chr10_130650700_130651150_+	7	0.31	0.449	450	Hypermethylated
hg18_chr10_130668050_130669200_+	22	0.246	0.561	1150	Hypermethylated
hg18_chr10_130669900_130670050_+	4	0.475	0.48	150	Hypermethylated
hg18_chr10_130671500_130672100_+	11	0.273	0.52	600	Hypermethylated
hg18_chr10_130739200_130739550_+	5	0.196	0.551	350	Hypermethylated
hg18_chr10_130744750_130745600_+	25	0.472	0.502	850	Hypermethylated
hg18_chr10_131084100_131084600_+	19	0.759	0.448	500	Hypermethylated
hg18_chr10_131086850_131087050_+	2	0.295	0.375	200	Hypermethylated
hg18_chr10_131090400_131091100_+	19	0.469	0.484	700	Hypermethylated
hg18_chr10_131233150_131233450_+	7	0.321	0.553	300	Hypermethylated
hg18_chr10_131255400_131255650_+	8	0.372	0.616	250	Hypermethylated
hg18_chr10_131281150_131281400_+	4	0.274	0.484	250	Hypermethylated
hg18_chr10_131312800_131313150_+	11	0.536	0.494	350	Hypermethylated
hg18_chr10_131313950_131314300_+	7	0.438	0.429	350	Hypermethylated
hg18_chr10_131315500_131316000_+	7	0.296	0.438	500	Hypermethylated
hg18_chr10_131332500_131332950_+	8	0.241	0.549	450	Hypermethylated
hg18_chr10_131339800_131340400_+	15	0.493	0.457	600	Hypermethylated
hg18_chr10_131342200_131343350_+	26	0.276	0.575	1150	Hypermethylated
hg18_chr10_131371700_131372050_+	4	0.271	0.411	350	Hypermethylated
hg18_chr10_131448800_131450800_+	55	0.409	0.519	2000	Hypermethylated
hg18_chr10_131452450_131452700_+	7	0.274	0.644	250	Hypermethylated
hg18_chr10_131459950_131461550_+	42	0.342	0.555	1600	Hypermethylated
hg18_chr10_131534400_131534950_+	14	0.583	0.424	550	Hypermethylated
hg18_chr10_131536200_131536750_+	15	0.429	0.505	550	Hypermethylated
hg18_chr10_131542750_131543350_+	21	0.538	0.512	600	Hypermethylated
hg18_chr10_131546950_131547550_+	15	0.439	0.478	600	Hypermethylated
hg18_chr10_131552000_131552250_+	2	0.114	0.532	250	Hypermethylated
hg18_chr10_131553500_131555450_+	32	0.232	0.533	1950	Hypermethylated
hg18_chr10_131557100_131557500_+	6	0.187	0.568	400	Hypermethylated
hg18_chr10_131561100_131562150_+	29	0.506	0.468	1050	Hypermethylated
hg18_chr10_131562750_131562950_+	3	0.192	0.56	200	Hypermethylated
hg18_chr10_131567700_131569100_+	24	0.311	0.479	1400	Hypermethylated
hg18_chr10_131576750_131577100_+	12	0.751	0.429	350	Hypermethylated
hg18_chr10_131578150_131579150_+	25	0.496	0.45	1000	Hypermethylated
hg18_chr10_131580500_131581000_+	10	0.393	0.452	500	Hypermethylated
hg18_chr10_131587750_131588300_+	13	0.434	0.467	550	Hypermethylated
hg18_chr10_131590900_131591450_+	12	0.401	0.469	550	Hypermethylated
hg18_chr10_131595650_131596100_+	10	0.663	0.367	450	Hypermethylated
hg18_chr10_131620600_131621300_+	13	0.362	0.454	700	Hypermethylated
hg18_chr10_131632350_131632550_+	3	0.556	0.33	200	Hypermethylated
hg18_chr10_131656450_131656650_+	20	0.798	0.71	200	Hypermethylated
hg18_chr10_131895100_131895450_+	3	0.222	0.414	350	Hypermethylated
hg18_chr10_131904550_131904900_+	6	0.601	0.346	350	Hypermethylated
hg18_chr10_132023800_132024100_+	5	0.255	0.517	300	Hypermethylated
hg18_chr10_132159150_132159450_+	4	0.364	0.4	300	Hypermethylated
hg18_chr10_132161400_132161750_+	6	0.261	0.514	350	Hypermethylated
hg18_chr10_132173650_132174050_+	11	0.29	0.623	400	Hypermethylated
hg18_chr10_132176500_132176800_+	2	0.162	0.407	300	Hypermethylated
hg18_chr10_132180250_132181700_+	24	0.215	0.566	1450	Hypermethylated
hg18_chr10_132399200_132399550_+	11	0.397	0.566	350	Hypermethylated
hg18_chr10_132402100_132403800_+	37	0.284	0.554	1700	Hypermethylated
hg18_chr10_132405550_132405950_+	9	0.41	0.472	400	Hypermethylated
hg18_chr10_132408750_132409300_+	6	0.278	0.409	550	Hypermethylated
hg18_chr10_132413400_132414000_+	5	0.119	0.53	600	Hypermethylated
hg18_chr10_132478000_132478400_+	10	0.395	0.517	400	Hypermethylated
hg18_chr10_132553850_132554300_+	5	0.189	0.487	450	Hypermethylated
hg18_chr10_132557100_132557800_+	7	0.217	0.431	700	Hypermethylated
hg18_chr10_132568000_132568650_+	7	0.201	0.463	650	Hypermethylated
hg18_chr10_132615000_132615550_+	4	0.148	0.449	550	Hypermethylated
hg18_chr10_132626800_132627250_+	5	0.305	0.382	450	Hypermethylated
hg18_chr10_132645300_132645700_+	6	0.291	0.458	400	Hypermethylated
hg18_chr10_132658300_132658800_+	8	0.237	0.52	500	Hypermethylated
hg18_chr10_132673300_132674250_+	22	0.361	0.507	950	Hypermethylated
hg18_chr10_132676400_132677350_+	17	0.289	0.499	950	Hypermethylated
hg18_chr10_132680100_132681450_+	15	0.216	0.453	1350	Hypermethylated
hg18_chr10_132682350_132683400_+	18	0.324	0.461	1050	Hypermethylated
hg18_chr10_132708900_132709200_+	5	0.203	0.667	300	Hypermethylated
hg18_chr10_132720000_132720500_+	5	0.216	0.434	500	Hypermethylated
hg18_chr10_132734250_132735100_+	16	0.308	0.516	850	Hypermethylated
hg18_chr10_132756450_132757250_+	22	0.409	0.519	800	Hypermethylated
hg18_chr10_132760400_132761650_+	22	0.415	0.442	1250	Hypermethylated
hg18_chr10_132772000_132772500_+	16	0.413	0.562	500	Hypermethylated
hg18_chr10_132776500_132776750_+	10	0.758	0.468	250	Hypermethylated
hg18_chr10_132780250_132781150_+	17	0.465	0.404	900	Hypermethylated
hg18_chr10_132782450_132782950_+	14	0.46	0.504	500	Hypermethylated
hg18_chr10_132789450_132790350_+	19	0.354	0.49	900	Hypermethylated
hg18_chr10_132819050_132819550_+	13	0.398	0.512	500	Hypermethylated
hg18_chr10_132848250_132849300_+	31	0.362	0.579	1050	Hypermethylated
hg18_chr10_132850900_132851600_+	15	0.367	0.484	700	Hypermethylated
hg18_chr10_132856100_132856750_+	8	0.181	0.522	650	Hypermethylated
hg18_chr10_132857500_132859150_+	35	0.371	0.478	1650	Hypermethylated
hg18_chr10_132865450_132865850_+	7	0.295	0.49	400	Hypermethylated
hg18_chr10_132871850_132872650_+	16	0.344	0.491	800	Hypermethylated
hg18_chr10_132902700_132903150_+	8	0.331	0.464	450	Hypermethylated
hg18_chr10_132911700_132912150_+	5	0.229	0.498	450	Hypermethylated
hg18_chr10_132918050_132918800_+	23	0.389	0.563	750	Hypermethylated
hg18_chr10_132921250_132921750_+	8	0.406	0.398	500	Hypermethylated
hg18_chr10_132924050_132924600_+	6	0.292	0.393	550	Hypermethylated
hg18_chr10_132925700_132925850_+	2	0.389	0.387	150	Hypermethylated
hg18_chr10_132927500_132928100_+	15	0.464	0.465	600	Hypermethylated
hg18_chr10_132935450_132936750_+	13	0.201	0.478	1300	Hypermethylated
hg18_chr10_132960250_132961200_+	20	0.261	0.568	950	Hypermethylated
hg18_chr10_132962200_132962800_+	16	0.435	0.497	600	Hypermethylated
hg18_chr10_132963400_132963800_+	8	0.41	0.443	400	Hypermethylated
hg18_chr10_132967900_132968300_+	10	0.34	0.545	400	Hypermethylated
hg18_chr10_133003500_133004100_+	12	0.428	0.435	600	Hypermethylated
hg18_chr10_133085400_133085650_+	4	0.271	0.492	250	Hypermethylated
hg18_chr10_133093100_133093600_+	11	0.303	0.544	500	Hypermethylated
hg18_chr10_133123100_133123900_+	15	0.364	0.455	800	Hypermethylated
hg18_chr10_133125100_133125500_+	5	0.231	0.468	400	Hypermethylated
hg18_chr10_133136200_133137800_+	43	0.422	0.505	1600	Hypermethylated
hg18_chr10_133233350_133233700_+	11	0.369	0.586	350	Hypermethylated
hg18_chr10_133297800_133298450_+	4	0.124	0.468	650	Hypermethylated
hg18_chr10_133331000_133331850_+	14	0.288	0.479	850	Hypermethylated
hg18_chr10_133437400_133437750_+	4	0.275	0.409	350	Hypermethylated
hg18_chr10_133449700_133450450_+	14	0.427	0.431	750	Hypermethylated
hg18_chr10_133660700_133660950_+	5	0.369	0.492	250	Hypermethylated
hg18_chr10_133779550_133780600_+	33	0.493	0.506	1050	Hypermethylated
hg18_chr10_133840500_133841400_+	19	0.309	0.529	900	Hypermethylated
hg18_chr10_133846800_133847350_+	7	0.297	0.416	550	Hypermethylated
hg18_chr10_133898300_133898800_+	9	0.286	0.532	500	Hypermethylated
hg18_chr10_133913450_133913850_+	13	0.341	0.625	400	Hypermethylated
hg18_chr10_133919700_133919900_+	3	0.178	0.595	200	Hypermethylated
hg18_chr10_133930300_133930900_+	18	0.322	0.612	600	Hypermethylated
hg18_chr10_133934700_133935350_+	19	0.321	0.608	650	Hypermethylated
hg18_chr10_133961100_133961450_+	9	0.384	0.52	350	Hypermethylated
hg18_chr10_134000300_134000900_+	19	0.572	0.472	600	Hypermethylated
hg18_chr10_134028300_134028700_+	4	0.197	0.458	400	Hypermethylated
hg18_chr10_134078450_134079450_+	11	0.3	0.457	1000	Hypermethylated
hg18_chr10_134081250_134081600_+	14	0.661	0.494	350	Hypermethylated
hg18_chr10_134094150_134094600_+	12	0.279	0.62	450	Hypermethylated
hg18_chr10_134159900_134160200_+	5	0.254	0.513	300	Hypermethylated
hg18_chr10_134178250_134178500_+	2	0.101	0.564	250	Hypermethylated
hg18_chr10_134526550_134527800_+	23	0.223	0.611	1250	Hypermethylated
hg18_chr10_134530350_134530750_+	14	0.362	0.642	400	Hypermethylated
hg18_chr10_134545150_134545500_+	11	0.331	0.617	350	Hypermethylated
hg18_chr10_134577100_134577250_+	8	0.669	0.567	150	Hypermethylated
hg18_chr10_134608600_134609700_+	31	0.322	0.6	1100	Hypermethylated
hg18_chr10_134628600_134629000_+	26	1.047	0.59	400	Hypermethylated
hg18_chr10_134658550_134659150_+	18	0.412	0.54	600	Hypermethylated
hg18_chr10_134668550_134669800_+	40	0.405	0.562	1250	Hypermethylated
hg18_chr10_134674100_134674250_+	5	0.419	0.6	150	Hypermethylated
hg18_chr10_134675200_134675550_+	7	0.283	0.537	350	Hypermethylated
hg18_chr10_134693150_134693400_+	8	0.384	0.584	250	Hypermethylated
hg18_chr10_134701450_134703050_+	52	0.363	0.599	1600	Hypermethylated
hg18_chr10_134736750_134737150_+	17	0.575	0.545	400	Hypermethylated
hg18_chr10_134748400_134748750_+	13	0.702	0.463	350	Hypermethylated
hg18_chr10_134785450_134785650_+	6	0.479	0.57	200	Hypermethylated
hg18_chr10_134793800_134794550_+	23	0.516	0.503	750	Hypermethylated
hg18_chr10_134806150_134806300_+	6	0.599	0.553	150	Hypermethylated
hg18_chr10_134918000_134918750_+	15	0.302	0.547	750	Hypermethylated
hg18_chr10_135012950_135013200_+	7	0.311	0.624	250	Hypermethylated
hg18_chr17_189900_190150_+	3	0.157	0.6	250	Hypermethylated
hg18_chr17_696900_697250_+	17	0.832	0.486	350	Hypermethylated
hg18_chr17_700450_701000_+	20	0.46	0.564	550	Hypermethylated
hg18_chr17_883800_884450_+	11	0.218	0.565	650	Hypermethylated
hg18_chr17_886000_890600_+	164	0.373	0.618	4600	Hypermethylated
hg18_chr17_891700_892000_+	7	0.354	0.527	300	Hypermethylated
hg18_chr17_900350_900850_+	15	0.306	0.628	500	Hypermethylated
hg18_chr17_901450_901800_+	9	0.273	0.62	350	Hypermethylated
hg18_chr17_907150_907350_+	3	0.276	0.55	200	Hypermethylated
hg18_chr17_923950_924550_+	15	0.293	0.625	600	Hypermethylated
hg18_chr17_983450_984450_+	21	0.392	0.463	1000	Hypermethylated
hg18_chr17_1000300_1000750_+	22	0.499	0.629	450	Hypermethylated
hg18_chr17_1006000_1006300_+	4	0.164	0.577	300	Hypermethylated
hg18_chr17_1032000_1032300_+	11	0.707	0.46	300	Hypermethylated
hg18_chr17_1949100_1949400_+	5	0.269	0.5	300	Hypermethylated
hg18_chr17_3529800_3530450_+	17	0.343	0.657	650	Hypermethylated
hg18_chr17_4031500_4032000_+	7	0.321	0.418	500	Hypermethylated
hg18_chr17_4288400_4289050_+	13	0.275	0.543	650	Hypermethylated
hg18_chr17_4290000_4290550_+	11	0.257	0.56	550	Hypermethylated
hg18_chr17_4304050_4304350_+	3	0.131	0.573	300	Hypermethylated
hg18_chr17_4362350_4363500_+	43	0.384	0.629	1150	Hypermethylated
hg18_chr17_4389850_4390350_+	22	0.477	0.61	500	Hypermethylated
hg18_chr17_4449300_4449850_+	17	0.328	0.615	550	Hypermethylated
hg18_chr17_5544550_5544900_+	6	0.395	0.423	350	Hypermethylated
hg18_chr17_5632050_5632450_+	5	0.266	0.44	400	Hypermethylated
hg18_chr17_5634500_5634700_+	6	0.388	0.56	200	Hypermethylated
hg18_chr17_5659200_5659650_+	4	0.166	0.467	450	Hypermethylated
hg18_chr17_5723700_5724000_+	9	0.595	0.45	300	Hypermethylated
hg18_chr17_5744050_5744750_+	6	0.143	0.503	700	Hypermethylated
hg18_chr17_5753350_5754100_+	14	0.256	0.543	750	Hypermethylated
hg18_chr17_5862250_5862600_+	4	0.216	0.463	350	Hypermethylated
hg18_chr17_5864000_5864550_+	7	0.227	0.475	550	Hypermethylated
hg18_chr17_5893650_5894050_+	3	0.227	0.365	400	Hypermethylated
hg18_chr17_5903250_5904400_+	30	0.311	0.581	1150	Hypermethylated
hg18_chr17_6101550_6102050_+	14	0.547	0.47	500	Hypermethylated
hg18_chr17_6418200_6418600_+	11	0.412	0.525	400	Hypermethylated
hg18_chr17_7862750_7863250_+	7	0.365	0.392	500	Hypermethylated
hg18_chr17_8719400_8719750_+	10	0.382	0.549	350	Hypermethylated
hg18_chr17_8868700_8869450_+	20	0.58	0.429	750	Hypermethylated
hg18_chr17_9065900_9067300_+	26	0.241	0.556	1400	Hypermethylated
hg18_chr17_9093300_9093850_+	17	0.383	0.571	550	Hypermethylated
hg18_chr17_9632500_9632950_+	11	0.345	0.533	450	Hypermethylated
hg18_chr17_13861200_13861750_+	4	0.142	0.453	550	Hypermethylated
hg18_chr17_14166550_14166800_+	3	0.26	0.432	250	Hypermethylated
hg18_chr17_15499850_15500150_+	10	0.445	0.55	300	Hypermethylated
hg18_chr17_17228900_17229500_+	11	0.248	0.545	600	Hypermethylated
hg18_chr17_17349000_17349600_+	6	0.109	0.605	600	Hypermethylated
hg18_chr17_17357550_17358100_+	10	0.234	0.558	550	Hypermethylated
hg18_chr17_17362950_17363450_+	6	0.155	0.564	500	Hypermethylated
hg18_chr17_17372300_17372550_+	9	0.409	0.608	250	Hypermethylated
hg18_chr17_17383550_17384050_+	13	0.282	0.608	500	Hypermethylated
hg18_chr17_17394100_17394650_+	17	0.398	0.56	550	Hypermethylated
hg18_chr17_17395650_17397450_+	56	0.388	0.567	1800	Hypermethylated
hg18_chr17_17398650_17399700_+	21	0.254	0.563	1050	Hypermethylated
hg18_chr17_17404550_17405300_+	19	0.282	0.612	750	Hypermethylated
hg18_chr17_17406150_17406600_+	17	0.415	0.604	450	Hypermethylated
hg18_chr17_17425550_17426100_+	7	0.179	0.535	550	Hypermethylated
hg18_chr17_19340900_19341200_+	7	0.553	0.413	300	Hypermethylated
hg18_chr17_21307450_21308200_+	50	0.675	0.652	750	Hypermethylated
hg18_chr17_22796350_22796900_+	8	0.261	0.473	550	Hypermethylated
hg18_chr17_23025250_23025800_+	8	0.181	0.567	550	Hypermethylated
hg18_chr17_23135250_23135900_+	2	0.069	0.428	650	Hypermethylated
hg18_chr17_23143500_23143900_+	7	0.326	0.465	400	Hypermethylated
hg18_chr17_23145850_23146350_+	12	0.47	0.502	500	Hypermethylated
hg18_chr17_23157750_23158100_+	4	0.201	0.477	350	Hypermethylated
hg18_chr17_27141000_27141350_+	3	0.125	0.531	350	Hypermethylated
hg18_chr17_27152350_27152600_+	6	0.411	0.484	250	Hypermethylated
hg18_chr17_27634000_27634200_+	7	0.601	0.485	200	Hypermethylated
hg18_chr17_28347850_28348500_+	14	0.277	0.571	650	Hypermethylated
hg18_chr17_28369000_28370300_+	16	0.183	0.524	1300	Hypermethylated
hg18_chr17_28405750_28406250_+	9	0.319	0.476	500	Hypermethylated
hg18_chr17_28450400_28451200_+	6	0.2	0.394	800	Hypermethylated
hg18_chr17_28504400_28504900_+	4	0.161	0.454	500	Hypermethylated
hg18_chr17_28554000_28554400_+	7	0.267	0.515	400	Hypermethylated
hg18_chr17_28606450_28606950_+	7	0.414	0.382	500	Hypermethylated
hg18_chr17_28873800_28874000_+	5	0.529	0.44	200	Hypermethylated
hg18_chr17_28885250_28885650_+	8	0.395	0.453	400	Hypermethylated
hg18_chr17_28933750_28934250_+	3	0.137	0.42	500	Hypermethylated
hg18_chr17_29013900_29014300_+	10	0.614	0.405	400	Hypermethylated
hg18_chr17_29165550_29166450_+	8	0.173	0.459	900	Hypermethylated
hg18_chr17_29227300_29227650_+	5	0.343	0.409	350	Hypermethylated
hg18_chr17_29241850_29242300_+	2	0.071	0.5	450	Hypermethylated
hg18_chr17_29277050_29277400_+	3	0.267	0.36	350	Hypermethylated
hg18_chr17_29282750_29283050_+	5	0.274	0.497	300	Hypermethylated
hg18_chr17_29284500_29285000_+	8	0.276	0.484	500	Hypermethylated
hg18_chr17_29312950_29313400_+	6	0.236	0.482	450	Hypermethylated
hg18_chr17_29317750_29318350_+	8	0.281	0.463	600	Hypermethylated
hg18_chr17_29323350_29323950_+	6	0.251	0.4	600	Hypermethylated
hg18_chr17_29324750_29325200_+	6	0.209	0.516	450	Hypermethylated
hg18_chr17_29331250_29331550_+	3	0.166	0.493	300	Hypermethylated
hg18_chr17_29376400_29376800_+	2	0.123	0.407	400	Hypermethylated
hg18_chr17_29443000_29443600_+	3	0.091	0.477	600	Hypermethylated
hg18_chr17_29467750_29468450_+	4	0.131	0.423	700	Hypermethylated
hg18_chr17_29499650_29500200_+	2	0.085	0.418	550	Hypermethylated
hg18_chr17_29979700_29980100_+	7	0.175	0.64	400	Hypermethylated
hg18_chr17_30000600_30001050_+	5	0.181	0.496	450	Hypermethylated
hg18_chr17_30003950_30004300_+	3	0.117	0.563	350	Hypermethylated
hg18_chr17_30061300_30061750_+	3	0.084	0.567	450	Hypermethylated
hg18_chr17_30107000_30107400_+	8	0.293	0.56	400	Hypermethylated
hg18_chr17_30108250_30109400_+	15	0.202	0.509	1150	Hypermethylated
hg18_chr17_30170350_30170600_+	4	0.258	0.5	250	Hypermethylated
hg18_chr17_32047000_32047150_+	4	0.361	0.547	150	Hypermethylated
hg18_chr17_32059000_32059300_+	5	0.243	0.547	300	Hypermethylated
hg18_chr17_32074600_32075450_+	7	0.143	0.481	850	Hypermethylated
hg18_chr17_32076450_32076950_+	12	0.463	0.456	500	Hypermethylated
hg18_chr17_32078100_32078750_+	5	0.125	0.497	650	Hypermethylated
hg18_chr17_32084650_32085200_+	8	0.28	0.484	550	Hypermethylated
hg18_chr17_32113950_32114400_+	5	0.18	0.502	450	Hypermethylated
hg18_chr17_32117600_32118400_+	11	0.194	0.532	800	Hypermethylated
hg18_chr17_32121200_32121600_+	6	0.236	0.53	400	Hypermethylated
hg18_chr17_32128650_32129250_+	17	0.455	0.503	600	Hypermethylated
hg18_chr17_32130500_32131100_+	5	0.186	0.425	600	Hypermethylated
hg18_chr17_32132300_32132800_+	13	0.529	0.444	500	Hypermethylated
hg18_chr17_32137800_32138200_+	6	0.236	0.505	400	Hypermethylated
hg18_chr17_32146800_32147250_+	11	0.472	0.456	450	Hypermethylated
hg18_chr17_32159050_32159400_+	16	0.548	0.594	350	Hypermethylated
hg18_chr17_32171150_32171500_+	5	0.243	0.486	350	Hypermethylated
hg18_chr17_32192700_32192950_+	9	0.475	0.556	250	Hypermethylated
hg18_chr17_32245150_32245700_+	10	0.255	0.564	550	Hypermethylated
hg18_chr17_32247300_32247750_+	7	0.232	0.522	450	Hypermethylated
hg18_chr17_32547850_32548450_+	6	0.222	0.425	600	Hypermethylated
hg18_chr17_32578200_32578650_+	4	0.194	0.429	450	Hypermethylated
hg18_chr17_33267450_33268450_+	8	0.154	0.461	1000	Hypermethylated
hg18_chr17_33741250_33741450_+	2	0.189	0.465	200	Hypermethylated
hg18_chr17_33862650_33863100_+	8	0.274	0.567	450	Hypermethylated
hg18_chr17_34329400_34329850_+	4	0.112	0.569	450	Hypermethylated
hg18_chr17_34513600_34514000_+	8	0.406	0.445	400	Hypermethylated
hg18_chr17_34542700_34543000_+	5	0.222	0.55	300	Hypermethylated
hg18_chr17_35950700_35951100_+	10	0.326	0.56	400	Hypermethylated
hg18_chr17_35957100_35957450_+	4	0.157	0.54	350	Hypermethylated
hg18_chr17_36322100_36322950_+	14	0.36	0.428	850	Hypermethylated
hg18_chr17_39145500_39145950_+	8	0.264	0.52	450	Hypermethylated
hg18_chr17_39187050_39187350_+	7	0.352	0.52	300	Hypermethylated
hg18_chr17_39465100_39465550_+	6	0.288	0.431	450	Hypermethylated
hg18_chr17_40412750_40413250_+	9	0.23	0.572	500	Hypermethylated
hg18_chr17_40422450_40422600_+	3	0.244	0.62	150	Hypermethylated
hg18_chr17_40548500_40548800_+	5	0.336	0.453	300	Hypermethylated
hg18_chr17_41094500_41094850_+	10	0.392	0.549	350	Hypermethylated
hg18_chr17_41150150_41150500_+	3	0.211	0.406	350	Hypermethylated
hg18_chr17_43135550_43136050_+	19	0.397	0.624	500	Hypermethylated
hg18_chr17_44961100_44961450_+	3	0.192	0.463	350	Hypermethylated
hg18_chr17_45288100_45288550_+	2	0.09	0.464	450	Hypermethylated
hg18_chr17_45405200_45405600_+	30	0.74	0.64	400	Hypermethylated
hg18_chr17_45423850_45425500_+	35	0.291	0.541	1650	Hypermethylated
hg18_chr17_45612850_45613600_+	18	0.329	0.541	750	Hypermethylated
hg18_chr17_46009600_46009950_+	9	0.386	0.529	350	Hypermethylated
hg18_chr17_46040150_46040400_+	9	0.445	0.572	250	Hypermethylated
hg18_chr17_46045950_46046300_+	12	0.52	0.517	350	Hypermethylated
hg18_chr17_46068250_46069000_+	9	0.219	0.469	750	Hypermethylated
hg18_chr17_46100050_46100450_+	8	0.229	0.593	400	Hypermethylated
hg18_chr17_46921300_46921700_+	3	0.184	0.415	400	Hypermethylated
hg18_chr17_46953800_46954100_+	4	0.235	0.48	300	Hypermethylated
hg18_chr17_47966950_47967300_+	2	0.178	0.363	350	Hypermethylated
hg18_chr17_47971850_47972350_+	3	0.165	0.384	500	Hypermethylated
hg18_chr17_48783900_48784250_+	3	0.29	0.357	350	Hypermethylated
hg18_chr17_49438850_49439250_+	3	0.226	0.365	400	Hypermethylated
hg18_chr17_49444600_49445000_+	2	0.161	0.362	400	Hypermethylated
hg18_chr17_50293100_50293400_+	4	0.283	0.44	300	Hypermethylated
hg18_chr17_50518150_50518650_+	2	0.199	0.284	500	Hypermethylated
hg18_chr17_50717350_50717800_+	2	0.078	0.478	450	Hypermethylated
hg18_chr17_52181450_52182100_+	9	0.243	0.492	650	Hypermethylated
hg18_chr17_52236750_52237050_+	2	0.176	0.39	300	Hypermethylated
hg18_chr17_53162250_53163200_+	4	0.078	0.48	950	Hypermethylated
hg18_chr17_53167400_53167850_+	3	0.181	0.391	450	Hypermethylated
hg18_chr17_53491350_53491800_+	5	0.236	0.436	450	Hypermethylated
hg18_chr17_55571000_55571300_+	28	0.835	0.67	300	Hypermethylated
hg18_chr17_56678900_56679350_+	3	0.246	0.333	450	Hypermethylated
hg18_chr17_56784450_56784850_+	7	0.303	0.482	400	Hypermethylated
hg18_chr17_56785750_56786100_+	11	0.432	0.54	350	Hypermethylated
hg18_chr17_56795650_56796600_+	14	0.259	0.478	950	Hypermethylated
hg18_chr17_56800750_56801500_+	9	0.164	0.544	750	Hypermethylated
hg18_chr17_56803950_56804500_+	13	0.424	0.482	550	Hypermethylated
hg18_chr17_56820550_56820950_+	12	0.439	0.532	400	Hypermethylated
hg18_chr17_56821700_56822400_+	27	0.405	0.619	700	Hypermethylated
hg18_chr17_56887000_56887600_+	42	0.675	0.648	600	Hypermethylated
hg18_chr17_56888400_56889450_+	92	0.764	0.679	1050	Hypermethylated
hg18_chr17_58534650_58535050_+	4	0.425	0.312	400	Hypermethylated
hg18_chr17_58841950_58842550_+	8	0.344	0.41	600	Hypermethylated
hg18_chr17_60595900_60596250_+	7	0.32	0.503	350	Hypermethylated
hg18_chr17_61020850_61021250_+	10	0.466	0.47	400	Hypermethylated
hg18_chr17_61820650_61821200_+	6	0.198	0.476	550	Hypermethylated
hg18_chr17_61861850_61862300_+	11	0.52	0.447	450	Hypermethylated
hg18_chr17_61965650_61965900_+	2	0.209	0.392	250	Hypermethylated
hg18_chr17_62090650_62091050_+	11	0.32	0.588	400	Hypermethylated
hg18_chr17_62115350_62115850_+	14	0.661	0.412	500	Hypermethylated
hg18_chr17_62152550_62153350_+	22	0.366	0.562	800	Hypermethylated
hg18_chr17_62155300_62155600_+	5	0.314	0.467	300	Hypermethylated
hg18_chr17_62230550_62230750_+	4	0.328	0.5	200	Hypermethylated
hg18_chr17_62232050_62232450_+	7	0.352	0.448	400	Hypermethylated
hg18_chr17_62374750_62376400_+	33	0.301	0.522	1650	Hypermethylated
hg18_chr17_62396400_62396750_+	7	0.35	0.486	350	Hypermethylated
hg18_chr17_62400050_62400450_+	13	0.356	0.605	400	Hypermethylated
hg18_chr17_62452350_62452700_+	10	0.404	0.549	350	Hypermethylated
hg18_chr17_62960150_62960500_+	3	0.209	0.406	350	Hypermethylated
hg18_chr17_63909550_63909850_+	3	0.254	0.407	300	Hypermethylated
hg18_chr17_64592550_64592950_+	11	0.482	0.482	400	Hypermethylated
hg18_chr17_66636800_66637150_+	2	0.228	0.317	350	Hypermethylated
hg18_chr17_67566200_67566600_+	5	0.25	0.448	400	Hypermethylated
hg18_chr17_67622000_67622500_+	9	0.321	0.474	500	Hypermethylated
hg18_chr17_67623450_67625000_+	85	0.678	0.569	1550	Hypermethylated
hg18_chr17_67632900_67633350_+	4	0.228	0.396	450	Hypermethylated
hg18_chr17_67682300_67682700_+	8	0.401	0.448	400	Hypermethylated
hg18_chr17_67728800_67729200_+	3	0.193	0.395	400	Hypermethylated
hg18_chr17_67773250_67773450_+	4	0.315	0.535	200	Hypermethylated
hg18_chr17_67792650_67792900_+	2	0.133	0.52	250	Hypermethylated
hg18_chr17_67806400_67806750_+	4	0.3	0.394	350	Hypermethylated
hg18_chr17_67843100_67843950_+	15	0.326	0.466	850	Hypermethylated
hg18_chr17_67871400_67871800_+	2	0.079	0.502	400	Hypermethylated
hg18_chr17_68036600_68037000_+	4	0.226	0.422	400	Hypermethylated
hg18_chr17_68045050_68045300_+	4	0.225	0.568	250	Hypermethylated
hg18_chr17_68412000_68412350_+	5	0.219	0.511	350	Hypermethylated
hg18_chr17_68430050_68430400_+	2	0.13	0.423	350	Hypermethylated
hg18_chr17_68435200_68435600_+	3	0.191	0.403	400	Hypermethylated
hg18_chr17_68476200_68476400_+	3	0.191	0.565	200	Hypermethylated
hg18_chr17_68479650_68480150_+	9	0.371	0.442	500	Hypermethylated
hg18_chr17_68780650_68780900_+	6	0.311	0.56	250	Hypermethylated
hg18_chr17_68855850_68856200_+	8	0.296	0.557	350	Hypermethylated
hg18_chr17_68977550_68978550_+	13	0.248	0.477	1000	Hypermethylated
hg18_chr17_68986600_68987050_+	8	0.229	0.558	450	Hypermethylated
hg18_chr17_69034350_69034900_+	6	0.174	0.515	550	Hypermethylated
hg18_chr17_69050850_69051300_+	8	0.214	0.578	450	Hypermethylated
hg18_chr17_69101950_69102300_+	3	0.104	0.577	350	Hypermethylated
hg18_chr17_69106800_69107000_+	3	0.281	0.49	200	Hypermethylated
hg18_chr17_69123100_69124100_+	17	0.299	0.495	1000	Hypermethylated
hg18_chr17_69257100_69257800_+	9	0.238	0.466	700	Hypermethylated
hg18_chr17_69329950_69330550_+	18	0.552	0.47	600	Hypermethylated
hg18_chr17_69339350_69339700_+	6	0.225	0.56	350	Hypermethylated
hg18_chr17_69367700_69368950_+	23	0.305	0.491	1250	Hypermethylated
[truncated: 14,443 more rows]

## Sheet: Supplementary Table 3
Supplementary Table 3. Gene expression scores and DMR intersection.
			DMR Association: 0 and 1 represent no DMR association and DMR association respectively
Ensembl Transcript ID	Expression_Other	Expresion_Cerebellum	HYPER_TSS	HYPER_Exon	HYPER_Intron	HYPO_TSS	HYPO_Exon	HYPO_Intron
ENST00000000233	78.925	109.4	0	0	0	0	0	0
ENST00000000412	16.0125	25.625	0	0	0	0	0	0
ENST00000000442	17.325	16.7875	0	0	0	0	0	0
ENST00000001008	90.425	227.412	0	0	0	0	0	0
ENST00000001146	4.9	239.312	0	0	0	0	1	1
ENST00000002125	9.2375	8.6	0	0	0	0	0	0
ENST00000002165	6.825	7.85	0	0	0	0	0	0
ENST00000002501	7.425	6.25	0	0	0	0	1	0
ENST00000002596	6.9375	38.0625	0	0	0	0	1	1
ENST00000002829	54.0083	44.9958	0	0	0	0	0	1
ENST00000003084	4.975	4.55	0	0	0	0	0	0
ENST00000003100	37.775	43.0167	0	0	0	0	0	0
ENST00000003302	18.9375	23.4	0	0	0	0	0	0
ENST00000003607	8.8875	8.475	0	0	0	0	0	0
ENST00000003834	6.55	6.25	0	0	0	0	1	1
ENST00000003912	36.875	47.975	0	0	0	0	0	0
ENST00000004103	75.55	105.733	0	0	0	0	0	0
ENST00000004531	2.95	3	0	0	0	0	0	0
ENST00000004921	7.7	7.275	0	0	0	0	0	0
ENST00000004982	70.175	75.925	0	0	0	0	0	0
ENST00000005082	9.6	9.325	0	0	0	0	0	0
ENST00000005178	5.025	4.8	0	0	0	0	0	0
ENST00000005198	3.80833	3.675	0	0	0	0	1	0
ENST00000005226	10.5125	11.7375	0	0	1	0	0	0
ENST00000005257	4.1	3.425	0	0	0	0	0	0
ENST00000005259	12.525	10.9	0	0	0	0	0	0
ENST00000005260	6.0125	6.83333	0	0	1	0	0	0
ENST00000005284	40.225	4.6	0	0	0	0	0	0
ENST00000005286	33.8	14	0	0	0	0	1	1
ENST00000005340	8.3	7.775	0	0	0	0	0	0
ENST00000005374	149.762	78.925	0	0	0	0	0	0
ENST00000005386	9.05	8.725	0	0	0	0	0	0
ENST00000005756	7.175	8.225	0	0	0	0	0	0
ENST00000005905	18.4875	19.2625	0	0	0	0	0	0
ENST00000005995	4.4	4.1875	0	0	0	0	0	0
ENST00000006015	3.9125	3.95	0	1	0	0	0	0
ENST00000006053	17.425	4.975	0	0	0	0	0	0
ENST00000006101	8.2625	8.675	0	0	0	0	0	0
ENST00000006251	3.425	3.3875	0	0	0	0	1	1
ENST00000006275	14.975	15.375	0	0	0	0	0	0
ENST00000006658	76.775	87.925	0	0	0	0	1	1
ENST00000006724	5.28333	5.00833	0	0	0	0	0	0
ENST00000006750	8.65	9.325	0	0	0	0	1	1
ENST00000007264	7.325	9.325	0	0	0	0	1	1
ENST00000007390	37.2375	25.4875	0	0	0	0	0	0
ENST00000007414	4.5375	4.35	0	0	0	0	0	0
ENST00000007510	28.6	33.225	0	0	0	0	0	0
ENST00000007516	645.013	509.925	0	0	0	0	0	0
ENST00000007633	85.15	63.0125	0	0	0	0	0	0
ENST00000007660	3.525	3.475	0	0	0	0	0	0
ENST00000007699	5.975	9.1	0	0	0	0	0	0
ENST00000007708	7.475	64.1	0	0	0	0	0	0
ENST00000007722	5.55	6.3	0	0	0	0	1	1
ENST00000007735	3.85	3.8	0	0	0	0	0	0
ENST00000007969	19.7625	37.4	0	0	0	0	0	0
ENST00000008180	15.5875	15.9	0	0	0	0	0	0
ENST00000008527	12.2625	42.65	0	0	0	0	0	0
ENST00000008876	44.1833	31.3625	0	0	0	0	1	1
ENST00000008938	3.6625	3.675	0	0	0	0	0	0
ENST00000009041	5.15	5.75	0	0	0	0	0	0
ENST00000009105	9.1	7.5	0	0	0	0	0	0
ENST00000009180	220.65	57.55	0	0	1	0	0	0
ENST00000009589	1761.66	1084.92	0	0	0	0	0	0
ENST00000009606	4.75	5.425	0	0	0	0	0	0
ENST00000010132	5.95	6.35	0	0	0	0	0	0
ENST00000010299	2.65	2.625	0	0	0	0	0	0
ENST00000010338	6.675	6.2	0	0	0	0	0	0
ENST00000010404	73.3083	89.55	0	0	0	0	0	0
ENST00000011292	4.825	5.0625	0	0	0	0	0	0
ENST00000011473	41.625	27.7	0	0	0	0	0	0
ENST00000011619	63.125	53.975	0	0	0	0	0	0
ENST00000011653	6.825	6.525	0	0	0	0	0	0
ENST00000011684	10.25	21.35	0	0	0	0	0	0
ENST00000011691	26.525	21.25	0	0	0	0	0	0
ENST00000011700	18.1	14.525	0	0	0	0	0	0
ENST00000011898	5.8	7.4375	0	0	0	0	1	1
ENST00000012049	7.85833	7.4625	0	0	0	0	0	0
ENST00000012134	67.975	41.075	0	0	0	0	0	0
ENST00000012443	3.325	4.15	0	0	0	0	0	0
ENST00000013034	147.725	144.925	0	0	0	0	0	0
ENST00000013070	8.725	7.56667	0	0	0	0	0	1
ENST00000013125	11.9917	9.46667	0	0	0	0	0	0
ENST00000013807	28.85	27.475	0	0	0	0	0	0
ENST00000014914	5.15	4.8125	0	1	0	0	0	0
ENST00000014930	30.6375	28.4375	0	0	0	0	0	0
ENST00000014935	8.65	8.575	0	0	0	0	0	0
ENST00000016171	13.875	13.625	0	0	0	0	0	0
ENST00000016913	6.2	6.875	0	0	0	0	0	0
ENST00000016946	24.075	7.81667	0	0	0	0	0	0
ENST00000017003	7.825	10.725	0	0	0	0	0	0
ENST00000019019	20.425	39.3125	0	0	0	0	0	0
ENST00000019103	4.35	4.25	0	0	0	0	0	0
ENST00000019317	37.475	34.3375	0	0	0	0	1	1
ENST00000020673	7.7	4.75	0	0	0	0	1	0
ENST00000020926	76.975	111.267	0	0	0	0	0	0
ENST00000020945	6.1	5.475	0	0	0	0	0	0
ENST00000022615	289.788	163.6	0	0	0	0	0	0
ENST00000023064	2.975	3.3125	0	0	0	0	0	0
ENST00000023897	33.325	15.125	0	0	0	0	0	0
ENST00000023939	37.025	37.3583	0	0	0	0	0	0
ENST00000025008	25.0875	15.3375	0	0	0	0	0	0
ENST00000025301	364.2	119.85	0	0	0	0	0	0
ENST00000025469	16.375	20.075	0	0	0	0	0	0
ENST00000026218	9.025	8.9125	0	0	0	0	1	1
ENST00000026464	49	25.15	0	0	0	0	0	0
ENST00000027335	4.125	3.75	0	0	0	0	0	0
ENST00000028008	135.312	74.475	0	0	0	0	0	0
ENST00000029410	12.7	11.9542	0	0	0	0	1	1
ENST00000031135	15.1875	13.9875	0	0	0	0	0	0
ENST00000031146	5.95	5.575	0	0	0	0	0	0
ENST00000033079	18.15	15.6417	0	0	0	0	0	0
ENST00000034275	19.0833	19.4	0	0	0	0	0	0
ENST00000035307	9.025	8.925	0	0	0	0	1	1
ENST00000037243	1059.97	1139.88	0	0	0	0	0	0
ENST00000037502	6.3	5.95	0	0	0	0	0	0
ENST00000037869	13.025	12.85	0	0	0	0	0	0
ENST00000038176	6.6	6.2	0	0	0	0	0	0
ENST00000039007	4.25	4.2	0	0	0	0	0	0
ENST00000040584	16.375	18.25	0	0	0	0	0	0
ENST00000040663	5.65	6.3	0	0	0	0	0	0
ENST00000040738	28.7	35.15	0	0	0	0	0	0
ENST00000040877	23.375	22.6125	0	0	0	0	0	0
ENST00000042381	35.85	36.775	0	0	0	0	1	1
ENST00000042931	2.875	2.8	0	0	0	0	0	0
ENST00000044462	125.2	28.775	0	0	0	0	0	0
ENST00000045083	164.25	203.05	0	0	0	0	0	0
ENST00000046087	4.9125	4.7	0	0	0	0	0	0
ENST00000046640	5.0375	4.65	0	0	0	0	0	0
ENST00000046794	13.0375	22.375	0	0	0	0	0	0
ENST00000046894	9.9	9.425	0	0	0	0	0	0
ENST00000050961	7.225	7.6875	0	0	1	0	0	0
ENST00000052754	33.0625	13.6188	0	0	0	0	0	0
ENST00000053243	3.4625	3.4125	0	0	0	0	0	0
ENST00000053468	28.7125	17.1875	0	0	0	0	0	0
ENST00000053469	3.5125	3.4125	0	0	0	0	0	0
ENST00000053867	80.1417	94.4708	0	0	0	0	0	0
ENST00000054650	6.6	6.225	0	0	0	0	0	0
ENST00000054666	108.208	55.5417	0	0	0	0	0	0
ENST00000054668	6.8375	6.3	0	0	0	0	0	0
ENST00000054950	45.95	53.975	0	0	0	0	0	0
ENST00000055077	6.95	6.2625	0	0	0	0	0	0
ENST00000055682	4.8625	5.45	0	0	0	0	0	0
ENST00000056217	4.45	4.35	0	0	0	0	0	0
ENST00000056233	8.65	8.125	0	0	0	0	0	0
ENST00000057513	7.575	7.025	0	0	1	0	0	0
ENST00000058691	8.46875	26.8917	0	0	0	0	0	0
ENST00000060969	8.95	8.4	0	0	0	0	0	0
ENST00000061240	9.85	8.6	0	0	0	0	0	0
ENST00000062104	182.85	283.2	0	0	0	0	0	0
ENST00000064571	22.375	26.0375	0	0	0	0	0	0
ENST00000064724	3.425	3.425	0	0	1	0	0	0
ENST00000064778	56.75	75.2625	0	0	0	0	0	0
ENST00000064780	5.825	6.4	0	0	0	0	0	0
ENST00000066465	6.6	7.65	0	0	0	0	0	0
ENST00000066544	9.45625	9.5125	0	0	0	0	0	0
ENST00000070846	4.8	4.475	0	0	1	0	1	0
ENST00000072516	23.75	21.3	0	0	0	0	0	0
ENST00000072644	25.25	24.6	0	0	0	0	0	0
ENST00000072869	30.5917	38.8	0	0	0	0	0	0
ENST00000074304	7.56667	11.2292	0	0	0	0	1	1
ENST00000075120	25.985	47.675	0	0	0	0	0	0
ENST00000075322	870.538	104.412	0	0	0	0	0	0
ENST00000075430	4.75	4.55	0	0	0	0	1	1
ENST00000075503	8.7125	7.475	0	0	0	0	0	0
ENST00000078429	25.8833	58.65	0	0	0	0	1	1
ENST00000078445	147.825	208.892	0	0	0	0	0	0
ENST00000078527	16.2375	14.425	0	0	0	0	0	0
ENST00000080059	100.675	103.95	0	0	0	0	0	0
ENST00000081029	30.5	30.175	0	0	0	0	0	0
ENST00000082259	3.2	3.26667	0	0	0	0	1	1
ENST00000082468	34.85	36.425	0	0	0	0	0	0
ENST00000083182	20.5667	15.5833	0	0	0	0	0	0
ENST00000084795	427.975	750.35	0	0	0	0	0	0
ENST00000084798	196.317	500.95	0	0	0	0	0	0
ENST00000085068	8.65	8.65	0	0	0	0	0	0
ENST00000085079	42.275	38.15	0	0	0	0	1	1
ENST00000085219	11.025	8.025	0	0	0	0	0	0
ENST00000086933	4.45	4.3	0	0	0	0	0	0
ENST00000155093	5.8	5.3625	0	0	0	0	0	0
ENST00000155674	24.1	29.9583	0	0	0	0	0	1
ENST00000155840	7.825	7.4375	0	1	1	0	1	1
ENST00000155858	4.65	5.35	0	0	0	0	1	1
ENST00000155926	5.5875	27.6375	0	1	1	0	0	0
ENST00000156109	5.125	5.75	0	0	0	0	0	0
ENST00000156471	7.425	6.8875	0	0	0	0	0	0
ENST00000156476	6.9625	6.7125	0	0	0	0	0	0
ENST00000156499	4.125	3.8	0	0	0	0	1	1
ENST00000156626	4.975	5.65	0	0	0	0	0	0
ENST00000156825	62.375	66.9875	0	0	0	0	1	1
ENST00000157600	3.2	3.75	0	0	0	0	0	0
ENST00000157812	77.2875	101.975	0	0	0	0	0	0
ENST00000158009	6.95	4.925	0	0	0	0	0	0
ENST00000158149	2.8	2.775	0	0	0	0	0	0
ENST00000158526	65.2375	47.8375	0	0	0	0	0	0
ENST00000158762	40.025	32.075	0	0	0	0	0	0
ENST00000158771	26.125	27.275	0	0	0	0	0	0
ENST00000159060	3.975	3.9	0	0	1	0	0	0
ENST00000159087	49.25	63.4125	0	0	0	0	1	1
ENST00000159111	28.2383	38.16	0	0	0	0	1	1
ENST00000160262	3.575	3.575	0	0	0	0	0	0
ENST00000160298	5.275	5.975	0	0	0	0	1	1
ENST00000160373	6.85833	7.95	0	1	1	0	0	0
ENST00000160382	8.5875	85.35	0	0	0	0	0	0
ENST00000160740	118.925	120.425	0	0	0	0	0	0
ENST00000160827	10.3125	10.4375	0	0	0	0	0	0
ENST00000161006	13.575	17.2	0	0	0	0	0	0
ENST00000161559	24.335	30.425	0	0	0	0	0	0
ENST00000161863	8.1	7.975	0	0	1	0	0	0
ENST00000162023	5.35	5.35	0	0	0	0	0	0
ENST00000162044	6.34167	6.3875	0	0	0	0	0	0
ENST00000162330	14.0292	17.3125	0	0	0	0	1	1
ENST00000162391	50.225	172.175	0	0	0	0	0	0
ENST00000162749	32.025	19.1	0	0	0	0	0	0
ENST00000162863	3.7375	3.7125	0	0	0	0	0	0
ENST00000163416	15.725	9.85	0	0	0	0	0	0
ENST00000163678	4.725	4.55	0	0	0	0	1	1
ENST00000164024	7.05	21.8	0	0	0	0	1	1
ENST00000164133	63.6875	130.725	0	0	0	0	0	0
ENST00000164139	3.675	4.2	0	0	0	0	0	0
ENST00000164227	6.85	6.4375	0	0	0	0	1	1
ENST00000164247	86.575	40.4375	0	0	0	0	1	1
ENST00000164305	9.15	8.8	0	0	0	0	0	0
ENST00000164640	48.35	95.35	0	0	0	0	1	1
ENST00000165524	5.525	4.4	0	0	0	1	0	0
ENST00000165698	119.213	31.5188	0	0	0	0	0	0
ENST00000166133	8.1375	7.625	0	0	0	0	1	1
ENST00000166139	3.3	3.325	0	0	0	0	0	0
ENST00000166345	8.225	7.95	0	1	1	0	0	0
ENST00000166534	3.8	3.675	0	1	1	0	0	0
ENST00000167106	4.4	3.85	0	0	0	0	0	0
ENST00000167218	9.025	8.85	0	0	0	0	0	0
ENST00000167462	7.1	6.4	0	0	0	0	1	1
ENST00000167586	6.875	6.55	0	0	0	0	0	0
ENST00000167588	9.775	8.85	0	0	0	0	0	0
ENST00000167825	53.425	155.575	0	0	0	0	1	1
ENST00000168148	4.35	4.3	0	0	0	0	0	0
ENST00000168216	61.2	109.05	0	0	0	0	0	0
ENST00000168869	5.6375	7.0375	0	0	0	0	1	1
ENST00000168977	7.65	7.4125	0	0	0	0	1	1
ENST00000169293	8.25	8.8375	0	0	0	0	0	0
ENST00000169298	52.0458	25.025	0	0	0	0	0	0
ENST00000169551	92.2833	106.15	0	0	0	0	0	0
ENST00000169565	7.9	7.625	0	0	0	0	0	0
ENST00000170150	4.0625	4.75	0	0	0	0	0	0
ENST00000170168	11.575	14.1625	0	0	0	0	1	1
ENST00000170447	19.95	20.2	0	0	0	0	0	0
ENST00000170564	6.2	5.925	0	0	0	0	0	0
ENST00000170630	5.275	4.975	0	0	0	0	0	0
ENST00000171000	3.8	3.75	0	0	0	0	0	0
ENST00000171111	31.05	37.1625	0	0	0	0	1	1
ENST00000171214	6.65	7.025	0	0	0	0	0	0
ENST00000171757	7.85	7.725	0	0	0	0	0	0
ENST00000171887	33.365	28.095	0	0	1	0	0	0
ENST00000172229	14.9	14.675	0	0	0	0	1	1
ENST00000172853	3.75	3.675	0	0	0	0	0	0
ENST00000173229	3.675	3.525	0	0	1	0	0	0
ENST00000173527	16.6	15.6	0	0	0	0	0	0
ENST00000173785	15.35	19.275	0	0	0	0	0	0
ENST00000173898	12.6875	6.64167	0	0	0	0	0	0
ENST00000174618	44.025	52	0	0	0	0	0	0
ENST00000174621	4.3	4.15	0	0	0	0	1	1
ENST00000174653	25.2	8.6625	0	0	0	0	0	0
ENST00000175091	155.925	279.875	0	0	0	0	0	0
ENST00000175238	5.5875	5.1625	0	0	0	0	0	0
ENST00000175506	197.688	130.3	0	0	0	0	0	0
ENST00000175756	30.3583	33.075	0	0	0	0	1	1
ENST00000176183	2.5	2.55	0	0	0	0	0	0
ENST00000176195	5.275	5.05	0	0	0	0	0	0
ENST00000176643	20.075	28.0833	0	0	0	0	0	0
ENST00000176763	6.2	10.8167	0	0	0	0	0	1
ENST00000177694	18.45	24.35	0	0	0	0	0	0
ENST00000177742	23.025	22.65	0	0	0	0	0	0
ENST00000178638	5.24583	5.3625	0	1	1	0	1	0
ENST00000178640	70.9062	61.3625	0	0	0	0	0	0
ENST00000179259	8.25	7.525	0	0	0	0	0	0
ENST00000179765	42.0083	43.8583	0	0	0	0	0	0
ENST00000180166	5.15	4.85	0	0	0	0	0	0
ENST00000181383	3.425	3.3	0	0	0	0	0	0
ENST00000181796	32.9583	16.6	0	0	0	0	0	0
ENST00000181839	8.9875	12.3125	0	0	0	0	0	0
ENST00000182096	16.275	17.325	0	0	0	0	0	0
ENST00000182290	6.05	6.35	0	0	0	0	0	0
ENST00000182377	15.375	11.075	0	0	0	0	0	0
ENST00000182527	4.65	4.5125	0	1	1	0	0	0
ENST00000183605	4.88333	4.70833	0	0	0	1	1	1
ENST00000184183	3.4	3.425	0	0	0	0	0	0
ENST00000184266	509.925	1138.9	0	0	0	0	0	0
ENST00000184956	6.175	5.7625	0	0	0	0	0	0
ENST00000185150	32.9	37.225	0	0	0	0	0	0
ENST00000185206	14.5125	14.4625	0	0	0	0	0	1
ENST00000185907	5.9375	6.8	0	0	0	0	0	0
ENST00000186436	29.075	30.4	0	0	0	0	0	1
ENST00000187397	5.2125	6.2	0	0	0	0	0	0
ENST00000187608	5.55	5.2125	0	0	0	0	0	0
ENST00000187830	15.2	16.9725	0	0	0	0	1	1
ENST00000187879	8.875	8.35	0	0	0	0	0	0
ENST00000187910	4.05	4.0375	0	0	0	0	0	0
ENST00000188312	10.575	9.475	0	0	0	0	0	0
ENST00000188376	564.575	710.65	0	0	0	0	0	0
ENST00000188403	5.6	5.1875	0	0	0	0	0	0
ENST00000188790	3.375	3.375	0	0	0	0	0	0
ENST00000189444	5.72083	5.25	0	0	0	0	0	0
ENST00000189978	4.6	4.4	0	0	0	0	0	0
ENST00000190165	5.21667	5.8625	0	0	0	0	0	0
ENST00000190611	4.75	5.35	0	0	1	0	0	0
ENST00000190983	5.15	4.9	0	1	1	0	0	0
ENST00000191018	78.1	127.325	0	0	0	0	0	0
ENST00000192314	4.75	5.35	0	0	0	1	1	1
ENST00000192788	11.775	14.525	0	0	0	0	0	0
ENST00000193322	9.675	9.6125	0	0	0	0	0	0
ENST00000193391	5.2125	4.925	0	0	0	0	0	0
ENST00000193403	33.45	14.325	0	1	1	0	0	0
ENST00000193422	15.3667	34.6083	0	0	0	0	0	0
ENST00000194097	5.6375	5.1125	0	0	0	0	0	0
ENST00000194118	84.05	105.912	0	0	0	0	0	0
ENST00000194130	7.65	6.9125	0	0	0	0	0	0
ENST00000194155	3.975	3.85	0	0	0	0	0	0
ENST00000194214	16.0875	12.625	0	0	0	0	0	0
ENST00000194530	8.8	10.575	0	0	0	0	0	0
ENST00000194672	5.75	6.45	0	0	0	0	0	0
ENST00000194871	3.5875	3.6125	0	0	0	0	0	0
ENST00000194900	6.65	8.1375	0	0	0	0	0	0
ENST00000195455	4.3	4.1125	0	0	0	0	0	0
ENST00000195649	362.375	556.85	0	0	0	0	0	0
ENST00000196061	30.1375	33.35	0	0	0	0	0	0
ENST00000196169	10.9	10.3875	0	0	0	0	0	0
ENST00000196371	139.4	108.55	0	0	0	0	0	0
ENST00000196482	3.8	3.9	0	0	0	0	1	0
ENST00000196489	4.975	5.6	0	0	0	0	0	0
ENST00000196548	3.75	3.75	0	0	0	0	0	0
ENST00000196551	525.112	998.525	0	0	0	0	0	0
ENST00000197268	108.725	285.325	0	0	0	0	0	0
ENST00000198536	8.3625	8.025	0	0	0	0	0	0
ENST00000198765	7.5875	9.55	0	0	0	0	0	0
ENST00000198767	9.25833	9.175	0	0	0	0	0	0
ENST00000198939	11.275	30.775	0	0	0	0	1	1
ENST00000199280	4.2	3.95	0	0	0	0	0	0
ENST00000199320	5.04167	4.65833	0	0	0	0	0	0
ENST00000199389	31.025	28.775	0	0	0	0	0	0
ENST00000199447	4.125	4	0	0	0	0	0	0
ENST00000199706	134.85	119.25	0	0	0	0	1	1
ENST00000199708	2.325	2.325	0	0	0	0	0	0
ENST00000199764	8.525	8.14167	0	0	0	0	0	0
ENST00000199814	26.15	33.5	0	0	0	0	0	0
ENST00000199936	2.9125	3	0	0	0	0	0	0
ENST00000199940	10.775	4.9	0	0	1	0	0	0
ENST00000200135	6.35	5.65	0	0	0	0	0	0
ENST00000200181	20.35	20.775	0	0	0	0	1	1
ENST00000200307	13.025	13.025	0	0	0	0	0	0
ENST00000200453	11.7625	11.5583	0	0	0	0	0	0
ENST00000200457	86.7	90.225	0	1	1	0	0	0
ENST00000200557	5.65	11.275	0	0	0	0	0	0
ENST00000200639	50.1375	17.6125	0	0	0	0	0	0
ENST00000200652	6.55	6.025	0	0	0	0	0	0
ENST00000200676	2.75	2.75	0	0	0	0	0	0
ENST00000201015	6.875	6.32917	0	0	0	0	0	0
ENST00000201023	17.1125	11.925	0	0	0	0	0	0
ENST00000201031	5.7875	5.4625	0	0	0	0	0	0
ENST00000201586	8.6	7.65	0	0	0	0	1	1
ENST00000201647	7.42	7.34	0	0	0	0	0	0
ENST00000201886	3.8	4.8	0	0	0	0	0	1
ENST00000201943	11.575	17.725	0	0	0	0	1	1
ENST00000201963	5.15	4.925	0	0	0	0	1	1
ENST00000201979	25.05	23.6	0	0	0	0	0	0
ENST00000202028	5.7	5.3	0	0	1	0	1	0
ENST00000202556	29.4	38.775	0	0	0	0	1	1
ENST00000202578	5.475	5.025	0	0	0	0	1	0
ENST00000202625	6.225	7.00833	0	0	0	0	0	0
ENST00000202677	5.275	5.925	0	0	1	0	0	0
ENST00000202773	798.038	494.525	0	0	0	0	0	0
ENST00000202788	6.075	5.8375	0	0	0	0	0	0
ENST00000202816	13.825	12.75	0	0	0	0	0	0
ENST00000202831	9.325	9.1	0	0	0	0	0	0
ENST00000202834	144.25	143.7	0	0	0	0	0	0
ENST00000202917	5.1875	4.8625	0	0	0	0	0	0
ENST00000202967	9.8375	9.3375	0	0	0	0	0	0
ENST00000203001	6.175	7.0125	0	0	0	0	0	0
ENST00000203166	12.375	11.9667	0	0	0	0	0	0
ENST00000203407	304.225	408.95	0	0	0	0	0	0
ENST00000203556	6.975	6.675	0	0	0	0	0	0
ENST00000203629	3.425	3.375	0	0	0	0	0	0
ENST00000203630	352.087	536.025	0	0	0	0	1	1
ENST00000203664	6.775	6.475	0	0	0	0	0	0
ENST00000204005	5.875	5.5625	0	1	1	0	1	1
ENST00000204307	603.275	637.1	0	0	0	0	0	0
ENST00000204517	96.8375	95.0375	0	0	0	0	1	1
ENST00000204549	7	8.075	0	0	0	0	0	0
ENST00000204566	58.95	72.8167	0	0	0	0	0	0
ENST00000204604	4.8125	8.6875	0	0	0	0	0	0
ENST00000204615	7.65833	7.425	0	0	0	0	0	0
ENST00000204637	4.45	4.3	0	0	0	0	0	0
ENST00000204679	95.375	66.725	0	0	0	0	1	1
ENST00000204726	130.8	120.8	0	0	0	0	1	1
ENST00000204801	6.025	5.525	0	0	0	0	0	0
ENST00000204961	13.1875	13.6833	0	0	0	0	0	0
ENST00000205055	2.55	2.525	0	0	0	0	0	0
ENST00000205061	77.475	89	0	0	0	0	0	0
ENST00000205143	3.225	3.2	0	0	0	0	0	0
ENST00000205194	6.725	7.7	0	0	0	0	0	0
ENST00000205214	4.75	5.45	0	0	0	0	0	0
ENST00000205386	8.925	8.475	0	0	0	0	0	0
ENST00000205402	99.05	41.925	0	0	0	0	0	0
ENST00000205557	5.3375	4.825	0	0	0	0	0	0
ENST00000205558	5.3375	4.85	0	0	0	0	0	0
ENST00000205636	11.6	11.6	0	0	0	0	0	0
ENST00000205890	6.775	6.3625	0	0	0	0	1	1
ENST00000205948	7.1	6.50625	0	0	0	0	0	0
ENST00000206020	53.8667	59.1	0	0	0	0	0	0
ENST00000206249	4.25	4.225	0	0	0	0	0	0
ENST00000206262	4.575	4.35	0	0	0	0	0	0
ENST00000206380	6.125	7.025	0	0	0	0	0	0
ENST00000206423	12.6083	15.1375	0	0	0	0	0	0
ENST00000206446	4.7125	4.45	0	0	0	0	0	0
ENST00000206451	57.1333	73.475	0	0	0	0	0	0
ENST00000206466	4.2	5.575	0	0	0	0	0	0
ENST00000206474	3.75	3.625	0	0	0	0	0	0
ENST00000206513	13.525	16.5	0	0	0	0	0	0
ENST00000206514	3.1	3.1	0	0	0	0	0	0
ENST00000206542	6.075	5.5	0	0	0	0	0	0
ENST00000206544	64.0667	89.45	0	0	0	0	0	0
ENST00000206595	8	9.275	0	0	0	0	0	0
ENST00000206660	16.45	17.1833	0	0	0	0	0	0
ENST00000206765	4.125	4.05	0	0	0	0	0	0
ENST00000207437	110.225	17.775	0	0	0	0	0	0
ENST00000207457	5.225	4.8375	0	0	0	0	0	0
ENST00000207549	5.55	6.2375	0	0	0	0	0	0
ENST00000207636	147.963	241.162	0	0	0	0	0	0
ENST00000207771	6.725	6.3	0	0	0	0	0	0
ENST00000207870	10.6	9.525	0	0	0	0	0	0
ENST00000209540	3.9625	4.65	0	0	0	0	0	0
ENST00000209665	7.35	8.80833	0	0	0	0	0	0
ENST00000209668	7.825	7.025	0	0	0	0	0	0
ENST00000209718	4.5	4.35	0	0	0	0	0	0
ENST00000209728	4.32083	4.175	0	0	0	0	0	0
ENST00000209873	66.275	66.9	0	0	0	0	0	0
ENST00000209875	63.6375	71.875	0	0	0	0	0	0
ENST00000209884	5.7	5.25	0	0	0	0	0	0
ENST00000209929	5.6125	5.275	0	0	0	0	0	0
ENST00000210060	38.3583	95.175	0	0	0	0	0	0
ENST00000210187	10.95	25.9275	0	0	0	0	0	0
ENST00000210313	18.0125	18.45	0	0	0	0	0	0
ENST00000210444	22.475	24.925	0	0	0	0	0	0
ENST00000210633	4.7125	9.9	0	0	0	0	0	0
ENST00000211076	7.375	7.025	0	0	0	0	1	1
ENST00000211122	9.425	9.0625	0	0	0	0	0	0
ENST00000211238	6.65	6.1375	0	0	0	0	0	0
ENST00000211287	9.55	9.95	0	0	0	0	0	0
ENST00000211314	151.25	95.9	0	0	0	0	0	0
ENST00000211377	6.025	6.95	0	0	0	0	0	0
ENST00000211379	156.525	211.971	0	0	0	0	0	0
ENST00000211921	8.15417	12.625	0	0	0	0	0	0
ENST00000211936	8.125	7.5125	0	0	0	0	0	0
ENST00000211998	12.8625	14.6125	0	0	0	0	0	0
ENST00000212015	7.25	6.9	0	0	0	0	0	0
ENST00000212355	10.775	9.55	0	0	1	0	0	0
ENST00000212369	19.7	17.7375	0	0	0	0	0	0
ENST00000214869	36.3625	36.225	0	0	0	0	0	0
ENST00000214893	5.6	5.125	0	0	0	0	0	0
ENST00000215057	11.575	12.5458	0	0	0	0	0	0
ENST00000215061	3.45	2.975	0	0	0	0	0	0
ENST00000215069	3.325	3.3	0	0	0	0	0	0
ENST00000215071	112.388	122.688	0	0	0	0	0	0
ENST00000215095	4.75	5.45	0	0	0	0	1	0
ENST00000215115	37.825	52.8625	0	0	0	0	0	0
ENST00000215368	6.475	6.025	0	0	0	0	0	1
ENST00000215375	162.275	136.579	0	0	0	0	1	1
ENST00000215376	5.15	4.8	0	0	0	0	1	1
ENST00000215479	6.9	6.95	0	0	0	0	0	0
ENST00000215530	8.125	7.65	0	0	0	0	1	1
ENST00000215531	7.25	8.525	0	0	0	0	0	0
ENST00000215539	9.2375	8.175	0	0	0	0	1	1
ENST00000215555	11.975	8.80833	0	0	0	0	1	1
ENST00000215565	72.6125	78.4	0	0	0	0	0	0
ENST00000215567	59.55	97.05	0	0	0	0	0	0
ENST00000215570	66.575	53.2083	0	0	0	0	0	0
ENST00000215574	6.075	5.65	0	0	0	0	1	1
ENST00000215582	47.825	75.6	0	0	0	0	1	1
ENST00000215587	95.9375	117.192	0	0	0	0	1	1
ENST00000215591	3.625	3.6125	0	0	0	0	1	1
ENST00000215631	68.625	56.125	0	0	0	0	0	0
ENST00000215637	3.95	4.5	0	0	0	0	0	0
ENST00000215659	22.3	18.025	0	0	0	0	0	0
ENST00000215727	4.2	3.975	0	0	0	0	0	0
ENST00000215730	18.375	22.15	0	0	0	0	0	0
ENST00000215739	31.4625	32.025	0	0	0	0	1	1
ENST00000215742	22.15	26.15	0	0	0	0	0	0
ENST00000215743	4.4	4.3	0	0	0	0	0	0
ENST00000215754	710.65	552.788	0	0	0	0	0	0
ENST00000215770	5.55	6.2375	0	0	0	0	0	0
ENST00000215780	2.95	2.925	0	0	0	0	0	0
ENST00000215790	30.05	37.3	0	0	0	0	0	0
ENST00000215793	30.8083	57.6417	0	0	0	0	0	0
ENST00000215794	5.025	4.75	0	0	1	0	0	0
ENST00000215812	4.3	4.11875	0	0	0	0	0	0
ENST00000215829	31.175	35.3875	0	0	0	0	0	0
ENST00000215832	18.6125	23.4375	0	0	0	0	0	0
ENST00000215838	4.4	4.25	0	0	0	0	0	0
ENST00000215855	3.2	3.275	0	0	0	0	0	0
ENST00000215862	20.0375	19.3125	0	0	0	0	0	0
ENST00000215882	49.175	60.3625	0	0	0	0	0	0
ENST00000215885	4.2	3.975	0	0	0	0	0	0
ENST00000215886	4.65	4.4	0	0	0	0	0	0
ENST00000215909	402.65	160.9	0	0	0	0	0	0
ENST00000215912	20.3125	29.5	0	0	0	0	0	0
ENST00000215917	24.925	39.025	0	0	0	0	0	0
ENST00000215919	5.6	5.0875	0	0	0	0	0	0
ENST00000215939	2.65	2.625	0	0	0	0	0	0
ENST00000215956	263.375	325.9	0	0	0	1	1	1
ENST00000215957	4.1	4.05	0	0	0	0	0	0
ENST00000215980	3.8	3.675	0	0	0	0	0	0
ENST00000216014	4.5875	4.37083	0	0	0	0	0	0
ENST00000216019	9.5125	9.24167	0	0	0	0	0	0
ENST00000216024	8.0125	7.4	0	0	0	0	0	0
ENST00000216027	5.525	6.2	0	0	0	0	0	0
ENST00000216029	7.95	7.825	0	0	0	0	0	0
ENST00000216034	18.15	17	0	0	0	0	0	0
ENST00000216036	3.3875	3.3	0	0	0	0	0	1
ENST00000216038	128.95	134.825	0	0	0	0	0	0
ENST00000216039	27.3125	49.9	0	0	0	0	0	0
ENST00000216044	20.5	19.6125	0	0	0	0	0	0
ENST00000216061	31.475	35.325	0	0	0	0	1	1
ENST00000216064	137.325	103.575	0	0	0	0	0	0
ENST00000216068	4.55833	4.35	0	0	0	0	0	0
ENST00000216071	7.425	6.725	0	0	0	0	0	0
ENST00000216080	6.4375	6.625	0	0	0	0	1	1
ENST00000216083	576.775	450.925	0	0	0	0	1	1
ENST00000216085	17.4917	17.4625	0	0	0	0	0	0
ENST00000216099	99.7125	108.112	0	0	0	0	0	0
ENST00000216101	21.8125	4.7375	0	0	0	0	0	0
ENST00000216106	9.0625	8.2625	0	0	0	0	0	0
ENST00000216115	3.1	3.125	0	0	0	0	1	1
ENST00000216117	3.425	3.4	0	0	0	0	0	0
ENST00000216121	106.812	128.863	0	0	0	0	0	0
ENST00000216122	5.025	4.7625	0	0	0	0	0	0
ENST00000216124	3.92885	3.95	0	0	0	0	0	0
ENST00000216129	5.275	6.2	0	0	0	0	1	1
ENST00000216133	189.55	247.558	0	0	0	0	1	1
ENST00000216139	5.35	5.65	0	0	1	0	0	0
ENST00000216144	6.4	7.325	0	0	0	0	0	0
ENST00000216146	1891.89	2840.88	0	0	0	0	0	0
ENST00000216160	6.475	6.46667	0	0	0	0	0	0
ENST00000216177	6.4	7.25	0	0	0	0	0	0
ENST00000216180	5.275	4.9	0	0	0	0	0	0
ENST00000216181	35.8667	37.4417	0	0	0	0	1	1
ENST00000216185	47.525	54.675	0	0	0	0	0	0
ENST00000216187	4.86667	6.65	0	0	0	0	1	1
ENST00000216190	47	71.95	0	0	0	0	0	0
ENST00000216194	28.9625	19.5833	0	0	0	0	0	0
ENST00000216200	14.5667	785.775	0	0	0	0	0	0
ENST00000216211	3.85	3.8	0	0	0	0	0	0
ENST00000216214	3.15	3.125	0	0	0	0	1	1
ENST00000216218	162.592	127.242	0	0	0	0	0	0
ENST00000216223	4.35	4.75	0	0	0	0	1	1
ENST00000216225	359.175	255.45	0	0	0	0	0	0
ENST00000216237	7.025	9.25	0	0	0	0	0	0
ENST00000216241	6.1	6.95	0	0	0	0	1	0
ENST00000216252	10.3	22.5583	0	0	0	0	0	0
ENST00000216254	637.1	585.337	0	0	0	0	0	0
ENST00000216259	15.725	13.375	0	0	0	0	0	0
ENST00000216264	3.525	29.2	0	0	1	0	1	1
ENST00000216267	15.8625	46.6125	0	0	0	0	1	1
ENST00000216268	6.025	5.7	0	0	0	0	1	0
ENST00000216274	6.1	7	0	0	0	0	0	0
ENST00000216277	16.5333	16.0417	0	0	0	0	0	0
ENST00000216279	6.25	5.925	0	0	0	0	0	0
ENST00000216281	2964.91	451.356	0	0	0	0	0	0
ENST00000216286	5.75	5.3375	0	1	1	0	0	0
ENST00000216288	26.2625	31.3125	0	0	0	0	0	0
ENST00000216294	9.85	9.15	0	0	0	0	0	0
ENST00000216296	161.383	159.617	0	0	0	0	0	0
ENST00000216297	64.85	69.45	0	0	0	0	0	0
ENST00000216330	174.463	90.825	0	0	0	0	0	0
ENST00000216336	6.675	6.4	0	0	0	0	0	0
ENST00000216338	6.025	5.4	0	0	0	0	0	0
ENST00000216341	5.15	4.95	0	0	0	0	0	0
ENST00000216350	20.45	21.6875	0	0	0	0	0	0
ENST00000216361	6.65	5.175	0	0	0	0	0	0
ENST00000216366	7.27083	7.3375	0	0	0	0	0	0
ENST00000216367	3.6625	3.7	0	0	0	0	0	0
ENST00000216373	14.3479	9.86875	0	0	0	0	0	0
ENST00000216378	5.8875	5.4	0	0	0	0	0	0
ENST00000216392	6.3	5.75	0	0	0	0	0	0
ENST00000216410	5.275	5.925	0	0	0	0	0	0
ENST00000216416	25.875	45.875	0	0	0	0	0	0
ENST00000216420	7.525	5.75	0	0	0	0	0	0
ENST00000216442	283.092	25.375	0	0	0	0	0	0
ENST00000216445	15.025	13.475	0	0	0	0	0	0
ENST00000216446	7.65	11.65	0	0	0	0	0	0
ENST00000216450	5.75	6.4125	0	1	1	0	0	0
ENST00000216452	9.3	10.8	0	0	0	0	0	0
ENST00000216455	33.5	23.225	0	0	0	0	0	0
ENST00000216456	127.425	72.35	0	0	0	0	0	0
ENST00000216463	23.35	27.8375	0	0	0	0	0	0
ENST00000216465	32.825	33.7	0	0	0	0	0	0
ENST00000216468	5.075	5.75	0	0	0	0	0	0
ENST00000216479	115.5	97.35	0	0	0	0	0	0
ENST00000216484	7.95	7.15417	0	0	0	0	0	0
ENST00000216487	4.78333	4.51667	0	0	0	0	0	0
ENST00000216489	14.775	17.975	0	0	0	0	0	0
ENST00000216492	215.05	11.35	0	0	0	0	0	0
ENST00000216500	72.6125	90.525	0	0	0	0	0	0
ENST00000216517	5.075	5.75	0	0	0	0	0	0
ENST00000216520	394.075	427.925	0	0	0	0	0	0
ENST00000216540	17	31.225	0	0	0	0	0	0
ENST00000216554	112.48	40.715	0	0	0	0	0	0
ENST00000216568	3.775	4.425	0	1	0	0	0	0
ENST00000216602	8	12.15	0	0	0	0	1	1
ENST00000216605	29.925	18.4125	0	0	0	0	0	0
ENST00000216629	4.05	4	0	0	0	0	0	0
ENST00000216639	7.85	7.35	0	1	1	0	0	0
ENST00000216714	107.075	157.715	0	0	0	0	0	0
ENST00000216727	166.975	221.162	0	0	0	0	0	0
ENST00000216733	21.275	18.275	0	0	0	0	0	0
ENST00000216743	25.45	24.15	0	0	0	0	0	0
ENST00000216756	6.95	8	0	0	0	0	0	0
ENST00000216774	11.9125	8.25	0	0	0	0	0	0
ENST00000216775	7.175	4.1625	0	0	0	0	1	1
ENST00000216780	4.5	4.7	0	0	0	0	0	0
ENST00000216797	138.287	129.725	0	0	0	0	0	0
ENST00000216799	6.725	10.0125	0	0	0	0	0	0
ENST00000216802	59.975	41.925	0	0	0	0	0	0
ENST00000216807	45.275	57.375	0	0	0	0	0	0
ENST00000216832	18.8542	19.9875	0	0	0	0	0	0
ENST00000216840	6.875	6.725	0	0	0	0	0	0
ENST00000216862	7.425	6.725	0	0	0	0	0	0
ENST00000216877	69.45	97.3	0	0	0	0	0	0
ENST00000216879	28.6833	30.1917	0	0	0	0	0	0
ENST00000216923	24.45	53.75	0	0	0	0	1	1
ENST00000216927	4.5	4.4	0	0	0	0	0	0
ENST00000216951	83.2	66.6	0	0	0	0	0	0
ENST00000216962	14.8375	39.1625	0	0	0	0	1	1
ENST00000216968	9.025	8.675	0	0	0	0	0	0
ENST00000217026	50.65	47.25	0	0	0	0	0	0
ENST00000217043	6.45	7.375	0	0	0	0	0	0
ENST00000217109	5.2375	4.7625	0	0	0	0	1	1
ENST00000217121	35.875	47.25	0	0	0	0	0	1
ENST00000217130	15.8	15.2	0	0	0	0	1	1
ENST00000217131	7.1	6.475	0	0	0	0	0	0
ENST00000217133	7	6.675	0	0	0	0	1	0
ENST00000217159	6.3	5.6375	0	0	1	0	1	0
ENST00000217169	21.775	21.95	0	0	0	0	0	0
ENST00000217173	9.6	9.4	0	0	0	0	0	0
ENST00000217182	420.9	538.3	0	0	0	0	1	1
ENST00000217185	7.025	6.35	0	0	0	1	1	1
ENST00000217188	6.2125	7.0125	0	0	0	0	1	1
ENST00000217195	24.275	24.6375	0	0	0	0	0	0
ENST00000217224	283.325	322.825	0	0	0	0	1	1
ENST00000217233	3.8	3.75	0	0	0	0	1	1
ENST00000217244	15.4625	26	0	0	0	0	0	0
ENST00000217246	18.025	21.85	0	0	1	0	0	0
ENST00000217254	5.275	5.925	0	0	0	0	0	0
ENST00000217260	5.65	6.4	0	0	0	0	0	0
ENST00000217289	4.95	4.6625	0	0	1	0	0	0
ENST00000217299	3.95	4.65	0	0	0	0	1	1
ENST00000217305	3.475	3.2	0	0	1	0	0	0
ENST00000217315	45.7875	64.95	0	0	0	0	0	1
ENST00000217320	4.125	4.85	0	0	0	0	0	0
ENST00000217381	71.8	55.75	0	0	0	0	1	1
ENST00000217386	3.65	3.525	0	0	0	0	0	0
ENST00000217398	7.1	6.825	0	0	0	0	0	0
ENST00000217402	359.75	549.65	0	0	0	0	0	0
ENST00000217407	3.9	3.81875	0	0	0	0	0	0
ENST00000217420	5.075	5.75	0	0	0	0	0	0
ENST00000217423	13.0875	15.95	0	0	0	0	0	0
ENST00000217426	30.85	15.325	0	0	0	0	0	0
ENST00000217428	4.45	4.35	0	0	0	0	0	0
ENST00000217429	4.85	5.6	0	0	0	0	0	0
ENST00000217446	5.84167	6.6	0	0	0	0	0	0
ENST00000217455	24.075	23.525	0	0	0	0	0	0
ENST00000217456	211.275	732.688	0	0	0	0	1	0
ENST00000217515	201.981	169.875	0	0	0	0	0	0
ENST00000217652	515.475	315.988	0	0	0	0	0	0
ENST00000217740	10.25	9.425	0	0	0	0	0	0
ENST00000217800	6.3	5.7	0	0	0	0	0	0
ENST00000217885	4.65	8.075	0	0	0	0	0	0
ENST00000217890	11.1583	7.84167	0	0	0	0	0	0
ENST00000217893	75.625	25.525	0	0	0	0	0	0
ENST00000217901	129.575	158.863	0	0	0	0	0	0
ENST00000217905	2.75	2.75	0	1	1	0	0	0
ENST00000217909	5.475	6.1625	0	0	0	0	0	0
ENST00000217926	4.25	4.95	0	0	0	0	0	0
ENST00000217939	6.025	5.65	0	0	0	0	0	0
ENST00000217958	84.9875	43.2417	0	0	0	0	0	0
ENST00000217961	9.45625	6.32917	0	0	0	0	0	0
ENST00000217964	4.93125	4.39375	0	0	1	0	0	0
ENST00000217971	282.075	81.5917	0	0	0	0	0	0
ENST00000217999	5.45	6.075	0	0	0	0	0	0
ENST00000218004	6.74375	6	0	0	0	0	0	0
ENST00000218006	4.25	4.15	0	0	0	0	0	0
ENST00000218008	8.8875	8.275	0	0	0	0	0	0
ENST00000218032	3.925	3.9125	0	0	0	0	0	0
ENST00000218054	69.2825	86.9	0	0	0	0	0	0
ENST00000218056	27.225	19.45	0	0	0	0	0	0
ENST00000218068	5.65	5.225	0	0	0	0	0	0
ENST00000218075	4.9125	4.85	0	0	0	0	0	0
ENST00000218089	29.0167	17.35	0	0	0	0	0	0
ENST00000218099	3.85	3.8	0	0	0	0	0	0
ENST00000218104	24.45	30.425	0	0	0	0	0	0
ENST00000218147	13.2	15.025	0	0	0	0	0	0
ENST00000218176	4.25	4.2	0	0	0	0	1	0
ENST00000218197	21.4125	17.2375	0	0	0	0	0	0
ENST00000218200	28.6	46.775	0	0	0	0	0	0
ENST00000218224	36.675	43.2625	0	0	0	0	0	0
ENST00000218230	243.75	99.25	0	0	0	0	1	1
ENST00000218249	5.15	4.85	0	0	0	0	0	0
ENST00000218316	6.225	5.825	0	0	0	0	0	0
ENST00000218340	10.3	9.425	0	0	0	0	0	0
ENST00000218343	6.675	6.05	0	0	0	0	0	0
ENST00000218348	492.075	240.075	0	0	0	0	0	0
ENST00000218364	73.875	79.9125	0	0	0	0	0	0
ENST00000218388	17	28.975	0	0	0	0	0	0
ENST00000218432	42.7563	29.1125	0	0	0	0	0	0
ENST00000218436	4.55	5.24167	0	0	0	0	0	0
ENST00000218439	8	8.225	0	0	0	0	0	0
ENST00000218507	8.475	8.31458	0	0	0	0	0	0
ENST00000218516	10.525	10.5125	0	0	0	0	0	0
ENST00000218548	3	2.975	0	0	0	0	0	0
ENST00000218652	8.6	8.9	0	0	0	0	0	0
ENST00000218721	3.725	3.675	0	0	0	0	0	0
ENST00000218758	4.5	4.25	0	0	0	0	0	0
ENST00000218789	4.925	5.2625	0	0	0	0	1	0
ENST00000218867	6.35	5.825	0	0	1	0	0	0
ENST00000218981	7.475	7.1875	0	0	0	0	0	0
ENST00000219022	8.725	8	0	0	0	0	0	0
ENST00000219054	6.65	5.925	0	0	0	0	0	0
ENST00000219066	7.7	6.95	0	0	0	0	1	1
ENST00000219069	7.825	12.7	0	0	0	0	0	0
ENST00000219070	9.425	9.1125	0	0	0	0	0	0
ENST00000219084	18.875	21.3	0	0	0	0	0	0
ENST00000219091	10.0625	8.85	0	0	0	0	1	1
ENST00000219097	15.65	16.075	0	0	0	0	0	0
ENST00000219150	5.45	7.9	0	0	0	0	0	0
ENST00000219151	7.025	6.525	0	0	0	0	0	0
ENST00000219162	112.812	137.425	0	0	0	0	0	0
ENST00000219168	26.75	24.125	0	0	0	0	0	0
ENST00000219169	19.825	21.2375	0	0	0	0	0	0
ENST00000219172	3.3	3.3625	0	0	0	0	0	0
ENST00000219197	5.125	1483.92	0	0	0	0	0	0
ENST00000219204	32.8875	50.375	0	0	0	0	0	0
ENST00000219207	482.7	91.9	0	0	0	0	0	0
ENST00000219235	4.35	4.3	0	0	0	0	0	0
ENST00000219240	4.8	4.6	0	0	0	0	0	0
ENST00000219244	7.375	6.975	0	0	0	0	0	0
ENST00000219251	46.5	65.2	0	0	0	0	0	0
ENST00000219252	44.1667	52.0458	0	0	0	0	0	0
ENST00000219255	6.1	9.85	0	0	0	0	0	0
ENST00000219271	4.1	3.9	0	0	0	0	1	1
ENST00000219281	35.45	23.975	0	0	0	0	0	0
ENST00000219299	7.7	9.05	0	0	0	0	0	0
ENST00000219301	5.15	5.75	0	0	0	0	0	0
ENST00000219302	2.975	2.975	0	0	0	0	0	0
ENST00000219313	28.3333	15.9	0	0	0	0	0	0
ENST00000219320	7.25	6.475	0	0	0	0	0	0
ENST00000219334	5.0875	4.825	0	0	0	0	1	1
ENST00000219343	6.94167	9.9	0	0	0	0	0	0
ENST00000219345	7.775	7.575	0	0	0	0	0	0
ENST00000219368	125.575	28.45	0	0	0	0	0	0
ENST00000219400	116.525	62.05	0	0	0	0	0	0
ENST00000219406	3.775	3.675	0	0	0	0	1	1
ENST00000219409	38.35	8.475	0	0	0	0	0	0
ENST00000219431	15.55	15.6	0	0	0	0	1	1
ENST00000219454	7.6125	179.675	0	0	0	0	0	1
ENST00000219473	13.5125	19.3625	0	0	0	0	0	0
ENST00000219476	17.575	42.15	0	0	0	0	1	1
ENST00000219478	5.5875	5.25	0	0	0	0	1	0
ENST00000219479	86.85	111.35	0	0	0	0	0	0
ENST00000219481	23.1875	27.875	0	0	0	0	1	1
ENST00000219535	16.475	14.325	0	0	0	0	1	1
ENST00000219542	106.625	145.225	0	0	0	0	1	1
ENST00000219548	156.85	278.65	0	0	0	0	0	0
ENST00000219551	3.4875	3.4375	0	0	0	0	1	1
ENST00000219593	3.575	55.0375	0	0	0	0	0	0
ENST00000219599	89.7125	216.812	0	0	0	0	0	0
ENST00000219611	8.925	14.675	0	0	0	0	1	1
ENST00000219638	4.45	4.4	0	0	0	0	0	0
ENST00000219660	3.375	3.45	0	0	0	0	0	0
ENST00000219689	6.4375	7.3625	0	0	0	0	0	0
ENST00000219700	49.3	38.0375	0	0	0	0	0	0
ENST00000219746	8	7.175	0	0	1	0	0	0
ENST00000219758	14.7125	15.5	0	0	0	0	0	0
ENST00000219771	3.375	3.375	0	0	0	0	0	0
ENST00000219782	90.2875	85.675	0	0	0	0	0	0
ENST00000219789	234.2	973.4	0	0	0	0	0	0
ENST00000219794	10.2625	10.4625	0	0	0	0	1	1
ENST00000219797	67.5	166.85	0	0	0	0	0	0
ENST00000219821	7.025	6.55	0	0	0	0	0	0
ENST00000219833	21.7	14.3479	0	0	0	0	0	0
ENST00000219837	7.0125	6.4375	0	0	0	0	0	0
ENST00000219865	141.5	185.225	0	0	0	0	1	1
ENST00000219869	10.35	18.625	0	0	1	0	0	0
ENST00000219905	16.0125	18.9375	0	0	0	0	0	0
ENST00000219919	3.1	3.1	0	0	0	0	0	0
ENST00000220003	30.1375	29.05	0	0	0	0	1	1
ENST00000220058	5.15	5.8625	0	0	0	0	0	0
ENST00000220062	6.725	5.8625	0	0	0	0	0	0
ENST00000220166	63.0417	36.65	0	0	0	0	0	0
ENST00000220244	3.8875	4.25	0	0	1	0	0	0
ENST00000220325	20.975	21.025	0	0	0	0	1	0
ENST00000220420	6.3	4.85	0	0	1	0	0	0
ENST00000220429	7.05	7.00833	0	0	0	0	0	0
ENST00000220478	14.825	36.1125	0	0	0	0	0	0
ENST00000220496	5.7	5.925	0	0	0	0	1	1
ENST00000220507	5.275	5.8625	0	0	0	0	0	0
ENST00000220509	6.4	7.375	0	0	0	0	1	0
ENST00000220514	4.35	4.2125	0	0	0	0	0	0
ENST00000220531	44.2417	55.475	0	0	0	0	0	0
ENST00000220562	4.5375	4.1375	0	1	1	0	1	0
ENST00000220584	248.988	192.775	0	0	0	0	0	0
ENST00000220592	6.2125	7.025	0	0	0	0	1	1
ENST00000220597	5.975	11	0	0	0	0	0	0
ENST00000220616	6.675	5.8	0	1	1	0	0	0
ENST00000220659	11.4375	15.8375	0	0	0	0	0	0
ENST00000220669	8.2625	8.3	0	0	0	0	0	0
ENST00000220676	5.275	5.975	0	0	0	0	0	0
ENST00000220751	9.05	9.375	0	0	0	0	0	0
ENST00000220763	10.9625	11.1125	0	0	1	0	0	0
ENST00000220764	19.825	11.25	0	0	0	0	0	0
ENST00000220772	5.13333	7.16667	0	0	0	0	0	0
ENST00000220809	9.425	19.1	0	1	1	0	0	0
ENST00000220812	3.475	3.525	0	0	0	0	0	0
ENST00000220822	5.425	5.075	0	0	0	0	0	0
ENST00000220849	167.975	86.375	0	0	0	0	0	0
ENST00000220853	48.625	18.8	0	0	0	0	0	0
ENST00000220856	4.5	3.9	0	0	1	0	0	0
ENST00000220876	1320.99	391.2	0	0	0	0	0	0
ENST00000220931	116.25	3.175	0	0	1	0	0	0
ENST00000220940	3.2	3.175	0	0	0	0	0	0
ENST00000220959	12.8125	12.7625	0	0	0	0	0	0
ENST00000220966	4.025	4	0	0	0	0	0	0
ENST00000221086	21.2875	14.6125	0	0	0	0	0	0
ENST00000221114	167.8	73.925	0	0	0	0	0	0
ENST00000221130	3.65625	3.675	0	0	0	0	0	0
ENST00000221132	5.275	5.95	0	0	0	0	0	0
ENST00000221138	508.113	563.6	0	0	0	0	0	0
ENST00000221166	606.775	86.175	0	0	0	0	0	0
ENST00000221169	1040.42	136.258	0	0	0	0	0	0
ENST00000221200	8.925	8.4	0	0	0	0	0	0
ENST00000221204	6.55	6.125	0	0	1	0	0	0
ENST00000221209	217.575	88.775	0	0	0	0	0	0
ENST00000221214	24.225	49.775	0	0	0	0	0	0
ENST00000221222	4.30833	123.45	0	0	0	0	0	0
ENST00000221232	7.80417	11.5	0	0	0	0	0	0
ENST00000221233	3.675	3.675	0	0	0	0	0	0
ENST00000221249	94.6	65.75	0	0	0	0	1	1
ENST00000221264	31.55	39.525	0	0	0	0	0	0
ENST00000221265	15.8	14.1	0	0	0	0	0	0
ENST00000221266	15.8	14.1083	0	0	0	0	0	0
ENST00000221283	7.125	7.05	0	0	0	0	0	0
ENST00000221307	12.1375	11.975	0	0	0	0	0	0
ENST00000221327	6.3	5.525	0	0	0	0	0	0
ENST00000221347	15.65	15.95	0	0	0	0	1	1
ENST00000221355	6.6	5.95	0	0	0	0	0	0
ENST00000221363	10.025	10.15	0	0	0	0	0	0
ENST00000221399	3.25	3.325	0	0	0	0	0	0
ENST00000221413	6.525	6.65	0	0	0	0	1	1
ENST00000221419	99.1125	172.312	0	0	0	0	0	0
ENST00000221421	3.2	3.1	0	0	0	0	0	0
ENST00000221431	4.155	4	0	0	0	0	0	0
ENST00000221444	6.125	6.9	0	0	0	0	0	0
ENST00000221448	133.525	143.065	0	0	0	0	1	1
ENST00000221452	3.9375	3.95	0	0	0	0	1	1
ENST00000221455	25.4125	25.875	0	0	0	0	1	1
ENST00000221459	13.5375	7.725	0	0	0	0	0	0
ENST00000221462	6.2125	5.8	0	0	0	0	1	1
ENST00000221466	43.4625	38.3583	0	0	0	0	0	0
ENST00000221476	6.2625	5.65	0	0	0	0	0	0
ENST00000221478	7.375	7	0	0	0	0	0	0
ENST00000221480	6.125	6.9	0	0	0	0	0	0
ENST00000221482	2.775	2.8125	0	0	0	0	1	1
ENST00000221485	155.938	353.875	0	0	0	0	0	0
ENST00000221486	4.5125	4.55	0	0	0	0	0	0
ENST00000221494	6	7.1	0	0	0	0	0	0
ENST00000221496	3.4	3.36667	0	0	0	0	1	0
ENST00000221498	3.85	3.8	0	0	0	0	0	0
ENST00000221504	3.75	3.7125	0	0	0	0	0	0
ENST00000221515	3.0625	2.9625	0	0	0	0	0	0
ENST00000221538	28.175	36.25	0	0	0	0	0	0
ENST00000221543	23.4417	31.975	0	0	0	0	1	1
ENST00000221554	32.775	39.225	0	0	0	0	1	1
ENST00000221557	156.2	142.425	0	0	0	0	0	0
ENST00000221561	227.05	364.05	0	0	0	0	0	0
ENST00000221566	8.575	8.425	0	0	0	0	1	1
ENST00000221573	4.25	4.15	0	0	0	0	0	0
ENST00000221576	138.537	139.262	0	0	0	0	0	0
ENST00000221665	6.725	8.9	0	0	0	0	1	1
ENST00000221671	5.825	6.55	0	0	0	0	1	1
ENST00000221700	13.8375	13.4875	0	0	0	0	0	0
ENST00000221722	4.6	5.65	0	0	0	0	0	0
ENST00000221730	3.3	3.3	0	0	0	0	0	0
ENST00000221735	41.9375	43.9625	0	0	0	0	0	0
ENST00000221742	6.175	225.675	0	0	0	1	1	1
ENST00000221770	7.575	6.675	0	0	0	0	0	0
ENST00000221797	3.75	3.8	0	0	0	0	0	0
ENST00000221801	35.75	98.9125	0	0	0	0	0	0
ENST00000221804	3.325	3.3125	0	0	0	0	0	0
ENST00000221818	33.3438	37.55	0	0	0	0	1	1
ENST00000221847	4.8	4.55	0	0	0	0	0	0
ENST00000221855	400.8	408.45	0	0	0	0	1	1
ENST00000221856	19.275	17.2583	0	0	0	0	1	1
ENST00000221859	233.6	271.625	0	0	0	0	1	1
ENST00000221891	689.775	99.5625	0	0	0	0	0	0
ENST00000221899	12.4417	18.7583	0	0	0	0	1	1
ENST00000221905	4.95	5.65	0	0	0	0	0	0
ENST00000221922	23.5	22.175	0	0	0	0	0	0
ENST00000221930	4.15	4.0375	0	0	0	0	0	0
ENST00000221943	10.1375	8.85	0	0	0	0	0	0
ENST00000221954	10.2	9.65	0	0	0	0	0	0
ENST00000221957	85.45	84.05	0	0	0	0	0	0
ENST00000221972	9.975	8.55	0	0	0	0	0	0
ENST00000221973	3.875	3.9	0	0	0	0	0	0
ENST00000221975	754.25	606.087	0	0	0	0	0	0
ENST00000221978	4.45	4.3	0	0	0	0	0	0
ENST00000221980	3.1	2.875	0	0	0	0	0	0
ENST00000221992	18.675	16.9	0	0	0	0	0	0
ENST00000221996	3.575	3.5125	0	0	0	0	0	0
ENST00000221999	9.475	9.2875	0	0	0	0	0	0
ENST00000222002	8.8375	8.1	0	0	0	0	0	0
ENST00000222005	14.1	28.1875	0	0	0	0	1	1
ENST00000222008	99.275	159.875	0	0	0	0	0	0
ENST00000222032	4.75	5.375	0	0	0	0	0	0
ENST00000222033	53.05	57.475	0	0	0	1	1	0
ENST00000222107	15.475	19.35	0	0	0	0	0	0
ENST00000222115	3.325	3.325	0	0	0	0	0	0
ENST00000222120	4.6	4.45	0	0	0	0	0	0
ENST00000222122	13.475	25.2625	0	0	0	0	0	0
ENST00000222125	4.25	4.95	0	0	0	0	0	0
ENST00000222139	40.895	83.055	0	0	0	0	0	0
ENST00000222145	4.33333	4.6125	0	0	0	0	1	1
ENST00000222157	8.575	8.2375	0	0	0	0	0	0
ENST00000222190	183.675	167.875	0	0	0	0	0	0
ENST00000222214	6.225	6.725	0	0	0	0	1	1
ENST00000222219	20.675	20.1625	0	0	0	0	0	0
ENST00000222224	162.425	201.7	0	0	0	0	0	0
ENST00000222247	638.975	933.575	0	0	0	0	0	0
ENST00000222248	6.075	6.025	0	0	0	0	0	0
ENST00000222249	29.325	38.975	0	0	0	0	0	0
ENST00000222250	10.425	9.85	0	0	0	0	0	0
ENST00000222254	7.65	6.225	0	0	0	0	1	1
ENST00000222256	285.9	169.35	0	0	0	0	0	0
ENST00000222266	6.95	7.025	0	0	0	0	0	0
ENST00000222270	15.9375	16.375	0	0	0	0	1	1
ENST00000222271	5.55	5.225	0	0	0	0	0	0
ENST00000222275	2.95	2.95	0	0	0	0	0	0
ENST00000222284	74.125	127.919	0	0	0	0	0	0
ENST00000222286	4.95	4.65	0	0	0	0	0	0
ENST00000222301	4.3	4.2	0	0	0	0	0	0
ENST00000222304	23.575	22.6125	0	0	0	0	0	0
ENST00000222305	189.433	212.442	0	0	0	0	1	1
ENST00000222307	11.625	12.025	0	0	0	0	0	0
ENST00000222308	60.4125	70.15	0	0	0	0	1	1
ENST00000222329	19.925	19.95	0	0	0	0	0	0
ENST00000222330	245.012	229.637	0	0	0	0	0	0
ENST00000222339	49.975	39.05	0	0	0	0	0	0
ENST00000222345	16.5875	29.4625	0	0	0	0	1	1
ENST00000222374	4.275	4.1625	0	0	0	0	0	0
ENST00000222381	5.75	5.3125	0	0	0	0	0	0
ENST00000222382	4.93125	5.375	0	0	0	0	0	0
ENST00000222388	24.075	36.65	0	0	0	0	1	0
ENST00000222390	7.575	7.15417	0	0	0	0	0	0
ENST00000222399	11.2625	11.0625	0	0	0	0	0	0
ENST00000222402	11.05	11.575	0	0	0	0	0	0
ENST00000222462	3.475	3.475	0	0	0	0	0	0
ENST00000222481	4.55	4.8625	0	0	0	0	0	0
ENST00000222482	5.275	5.95	0	0	0	0	0	0
ENST00000222511	6.725	7.85	0	0	0	0	0	0
ENST00000222543	6.175	5.3625	0	0	0	0	0	0
ENST00000222547	8.525	6.6	0	0	0	0	0	0
ENST00000222553	16.35	13.1	0	0	0	0	0	0
ENST00000222567	7.95	7.375	0	0	0	0	0	0
ENST00000222572	238.963	48.5125	0	0	0	0	0	0
ENST00000222573	6.2875	5.75	0	0	1	0	0	0
ENST00000222574	43.825	38.05	0	0	0	0	0	0
ENST00000222584	3.175	3.225	0	0	0	0	0	0
ENST00000222597	10.8	10.725	0	0	0	0	0	0
ENST00000222598	3.175	3.225	0	0	0	0	0	0
ENST00000222644	4.15	4.05	0	0	0	0	0	0
ENST00000222673	8.175	18.925	0	0	0	0	0	0
ENST00000222674	6.0125	5.55	0	0	0	0	0	0
ENST00000222690	65.2	121.608	0	0	0	0	0	0
ENST00000222693	12.8125	10.7125	0	0	0	0	0	0
ENST00000222718	5.55	5.075	0	0	0	0	0	0
ENST00000222725	4.025	3.95	0	0	0	0	0	0
ENST00000222726	3.9	3.8	0	0	0	0	0	0
ENST00000222728	4.7125	5.425	0	0	0	0	0	0
ENST00000222747	7.9	6.9625	0	0	0	0	0	0
ENST00000222753	5.55	6.95	0	0	0	0	0	0
ENST00000222761	226.825	205.75	0	1	1	0	0	0
ENST00000222792	21.0708	181.142	0	0	0	0	0	0
ENST00000222800	21.35	20.275	0	0	0	0	0	0
ENST00000222803	8.125	7.725	0	0	0	0	0	0
ENST00000222812	17.9375	19.775	0	0	0	0	0	0
ENST00000222823	5.75	9.65	0	0	0	0	1	1
ENST00000222902	4.7125	4.45	0	0	0	0	0	0
ENST00000222969	92.075	43.825	0	0	0	0	0	0
ENST00000222982	7.15	6.6375	0	0	0	0	0	0
ENST00000223023	9.1625	8.82083	0	0	0	0	0	0
ENST00000223026	8.35	7.975	0	0	0	0	0	0
ENST00000223028	5.65	4.925	0	0	0	0	0	0
ENST00000223029	47.75	58.35	0	0	0	0	0	0
ENST00000223051	5.275	4.875	0	0	0	0	1	1
ENST00000223054	48.0417	50.05	0	0	0	0	0	0
ENST00000223061	6.5	6.125	0	0	0	0	0	0
ENST00000223073	11.35	11.025	0	0	0	0	0	0
ENST00000223084	24.3875	27.4125	0	0	0	0	0	0
ENST00000223095	6.69583	6.3	0	0	0	0	0	0
ENST00000223122	13.475	12.075	0	0	0	0	0	0
ENST00000223127	59.8937	51.05	0	0	0	0	0	0
ENST00000223129	28.15	40.35	0	0	0	0	0	0
ENST00000223136	333.9	187.75	0	0	0	0	1	1
ENST00000223145	6.85	7.8375	0	0	0	0	0	0
ENST00000223167	75.1375	58.35	0	0	0	0	0	0
ENST00000223190	5.65	5.31667	0	0	0	0	0	0
ENST00000223208	6.1	6.9	0	0	0	0	0	0
ENST00000223210	41.5875	43.95	0	0	0	0	0	0
ENST00000223215	21.8375	12.9375	0	0	0	0	0	0
ENST00000223271	50.5	35.5875	0	0	0	0	0	0
ENST00000223273	6.9	7.95	0	0	0	0	0	0
ENST00000223293	6.4	7.225	0	0	0	0	0	0
ENST00000223321	30.4625	23.4125	0	0	0	0	0	0
ENST00000223324	227.975	273.675	0	0	0	0	0	0
ENST00000223336	10.9333	10.675	0	0	0	0	0	1
ENST00000223341	7.525	27.35	0	0	0	0	1	0
ENST00000223357	26.625	21.7	0	0	0	0	0	0
ENST00000223361	36.7625	39.125	0	0	0	0	0	0
ENST00000223364	4.4	4.35	0	0	0	0	0	0
ENST00000223368	17.8	29.975	0	0	0	0	0	0
ENST00000223369	4.725	4.6125	0	0	0	0	0	0
ENST00000223398	37.6	6.475	0	0	0	0	1	1
ENST00000223423	11.5	12.7125	0	0	0	0	0	0
ENST00000223428	4.1	3.95	0	0	0	0	0	0
ENST00000223459	14.775	18.3292	0	0	0	0	1	0
ENST00000223500	82.6625	47.425	0	0	0	0	0	0
ENST00000223528	9.025	9.3625	0	0	0	0	0	0
ENST00000223641	111.65	113.2	0	0	0	0	0	0
ENST00000223642	10.8	10.5792	0	0	0	0	0	0
ENST00000223795	3.575	3.575	0	0	0	0	0	0
ENST00000223836	84.9	73.7625	0	0	0	0	0	0
ENST00000223858	5.55	5.15	0	0	0	0	0	0
ENST00000223862	5.55	5.15	0	0	0	0	0	0
ENST00000223864	3.05	2.95	0	0	0	0	0	0
ENST00000223865	6.6625	6.4875	0	0	0	0	0	0
ENST00000223951	6.125	5.28333	0	0	1	0	0	0
ENST00000224073	243.287	269.562	0	0	0	0	0	0
ENST00000224140	4.9375	4.5125	0	0	0	0	0	0
ENST00000224167	6710.34	5304.9	0	0	0	0	0	0
ENST00000224181	3.1	3.075	0	0	0	0	0	0
ENST00000224237	340.55	98.2833	0	0	0	0	0	0
ENST00000224337	7.025	6.675	0	0	0	0	0	0
ENST00000224356	6.65	6.4	0	0	0	0	0	0
ENST00000224600	3.85	3.8	0	0	0	0	1	0
ENST00000224605	6.9	23.5375	0	0	0	0	0	0
ENST00000224756	6.1375	5.075	0	0	0	0	0	0
ENST00000224764	7.125	7.04167	0	0	0	0	0	0
ENST00000224784	127.325	144.25	0	0	0	0	0	0
ENST00000224807	64.1	147.525	0	0	0	0	0	0
ENST00000224862	4	3.75	0	0	0	0	0	0
ENST00000224949	14.75	13.425	0	0	0	0	1	1
ENST00000224950	12.375	12.7875	0	0	0	0	0	0
ENST00000225171	16.7875	57.925	0	0	0	0	0	0
ENST00000225174	26.5875	23.0125	0	0	0	0	0	0
ENST00000225235	6.45	4.1	0	0	0	0	0	0
ENST00000225245	6.9	6.075	0	0	0	0	0	0
ENST00000225275	4	3.9375	0	0	0	0	1	1
ENST00000225276	15.9	19.825	0	0	0	0	0	0
ENST00000225296	4.0375	4.75	0	0	0	0	1	1
ENST00000225298	18.675	10.3	0	0	0	0	0	0
ENST00000225308	7.925	9.4625	0	0	0	0	0	0
ENST00000225328	3.9	3.425	0	1	1	0	0	0
ENST00000225371	5.35	6.8375	0	0	0	0	0	0
ENST00000225387	4.1	4	0	0	0	0	0	0
ENST00000225388	5.93333	6.675	0	0	0	0	0	0
ENST00000225394	143.775	119.612	0	0	0	0	0	1
ENST00000225396	5.6	5.2125	0	0	0	0	0	0
ENST00000225410	29.075	9.375	0	0	0	0	0	0
ENST00000225426	110	138.725	0	0	0	0	0	0
ENST00000225428	6.2	5.925	0	0	0	0	0	0
ENST00000225430	626.85	537.15	0	0	0	0	0	0
ENST00000225441	295.125	333.925	0	0	0	0	0	0
ENST00000225474	10.975	10.8	0	0	0	0	0	0
ENST00000225504	9.2625	26.1625	0	0	0	0	0	0
ENST00000225512	3.4	3.375	0	0	0	0	0	0
ENST00000225519	5.975	5.6125	0	0	0	0	1	1
ENST00000225525	15.175	12	0	0	0	0	0	0
ENST00000225538	5.3125	4.9875	0	0	0	0	1	0
ENST00000225550	3.75	3.75	0	0	0	0	0	0
ENST00000225567	11.5687	12.0687	0	0	0	0	0	0
ENST00000225573	116.35	115.383	0	0	0	0	0	0
ENST00000225577	5.975	5.7875	0	0	0	0	0	0
ENST00000225603	84.9	73.5125	0	0	0	0	0	0
ENST00000225609	2.7	2.6875	0	0	0	0	0	0
ENST00000225614	3	2.95	0	0	0	0	1	1
ENST00000225648	6.2	5.65	0	0	0	0	0	0
ENST00000225655	82.525	125.825	0	0	0	0	0	0
ENST00000225665	19.0125	47.6	0	0	0	0	0	0
ENST00000225688	6.3	7.125	0	0	0	0	0	0
ENST00000225696	10.4375	9.025	0	0	0	0	0	0
ENST00000225698	72.775	109.513	0	0	0	0	0	0
ENST00000225719	6.0625	5.0125	0	0	0	0	0	0
ENST00000225724	14.6833	27.8833	0	0	0	0	0	0
ENST00000225726	18.2125	15.25	0	0	0	0	0	0
ENST00000225728	4.1	7.575	0	0	0	0	0	0
ENST00000225729	20.975	21.675	0	0	0	0	0	0
ENST00000225737	15.95	16.175	0	0	0	0	0	1
ENST00000225740	7.7	7.9	0	0	0	0	1	1
ENST00000225742	3.075	3.525	0	0	0	0	0	0
ENST00000225777	56.4	62.8167	0	0	0	0	0	0
ENST00000225792	666.325	363.875	0	0	0	0	0	0
ENST00000225805	13.575	12.8625	0	0	0	0	0	0
ENST00000225823	7.1	17.875	0	0	1	0	0	0
ENST00000225831	17.6	15.075	0	0	0	0	0	0
ENST00000225840	6.8125	6.45	0	0	0	0	0	0
ENST00000225842	4.525	4.3	0	0	0	0	0	0
ENST00000225844	5.975	5.4	0	0	0	0	0	0
ENST00000225873	17.675	17.6333	0	0	0	0	0	0
ENST00000225893	36.6083	64.625	0	0	0	0	0	0
ENST00000225899	4.55	4.35	0	0	0	0	0	0
ENST00000225916	92.5	94.5417	0	0	0	0	0	0
ENST00000225927	12.375	10.275	0	0	0	0	0	0
ENST00000225928	3.775	3.75	0	0	0	0	1	1
ENST00000225929	3.775	3.75	0	0	0	0	1	1
ENST00000225941	6.49167	7.4625	0	0	0	0	0	0
ENST00000225964	6.35	5.84167	0	0	0	0	0	0
ENST00000225969	17.575	20.775	0	0	0	0	0	0
ENST00000225972	65.05	78.8	0	0	0	0	0	0
ENST00000225973	15.4375	20.2	0	0	0	0	0	0
ENST00000225983	5.9375	4.94	0	0	0	0	0	0
ENST00000225992	3.2	3.225	0	0	0	0	0	0
ENST00000226004	122.05	120.9	0	0	0	0	1	1
ENST00000226021	3.925	3.95	0	0	0	0	1	1
ENST00000226067	28.9667	20.05	0	0	1	0	0	0
ENST00000226091	6.1375	5.075	0	0	0	0	0	0
ENST00000226094	4.65	5.35	0	0	0	0	0	0
ENST00000226105	8.6875	13.375	0	0	0	0	0	0
ENST00000226193	4.525	5.75	0	0	0	0	0	0
ENST00000226207	10.25	9.6	0	0	0	0	0	0
ENST00000226209	6.55	5.975	0	0	0	0	1	1
ENST00000226218	4.3	4.15	0	0	0	0	0	0
ENST00000226225	8.725	17.2125	0	0	0	0	1	1
ENST00000226230	6.85	6.31875	0	0	0	0	0	0
ENST00000226247	3.7	3.675	0	0	0	0	0	0
ENST00000226253	1436.7	6723.86	0	0	0	0	0	0
ENST00000226279	5.45	5.175	0	0	0	0	0	0
ENST00000226284	18.5083	20.25	0	0	0	0	0	0
ENST00000226299	85	28.4625	0	0	0	0	0	0
ENST00000226317	6.425	5.875	0	0	0	0	0	0
ENST00000226319	88.075	100.5	0	0	0	0	0	0
ENST00000226328	198.283	26.2333	0	0	0	0	0	0
ENST00000226355	4.65	4.75	0	0	0	0	0	0
ENST00000226359	3.475	3.475	0	0	0	0	0	0
ENST00000226382	2.8	2.7625	0	0	0	0	0	0
ENST00000226413	4.9	4.60833	0	0	0	0	0	0
ENST00000226432	8.8375	7.9875	0	0	0	0	0	0
ENST00000226444	6.65	6.175	0	0	0	0	0	0
ENST00000226460	5.65	5.1625	0	0	0	0	0	0
ENST00000226522	21.05	11.825	0	0	0	0	0	0
ENST00000226574	3.075	2.975	0	0	0	0	0	0
ENST00000226578	8.875	6.25	0	0	0	0	0	0
ENST00000226725	53.975	10.3	0	0	0	0	0	0
ENST00000226730	6.175	5.7	0	0	0	0	0	0
ENST00000226760	8.175	7.2	0	0	0	0	1	1
ENST00000226796	21.725	16.175	0	0	0	0	0	0
ENST00000226798	40.375	26.7	0	0	0	0	0	0
ENST00000226951	25.625	32.9	0	0	1	0	0	0
ENST00000227065	14.1	15.7583	0	0	0	0	0	0
ENST00000227135	7.3	7.025	0	0	0	0	0	0
ENST00000227155	195.325	147.412	0	1	1	0	0	0
ENST00000227157	811.15	431.3	0	0	0	0	0	0
ENST00000227163	3.675	3.68125	0	0	0	0	0	1
ENST00000227214	1253.25	1051.92	0	0	0	0	0	0
ENST00000227251	1977.22	1657.22	0	0	0	0	0	0
ENST00000227256	5.05	5.7	0	0	0	0	0	0
ENST00000227266	7.825	6.35	0	0	0	0	0	0
ENST00000227322	7.375	7.775	0	0	0	0	0	0
ENST00000227348	6.075	74.725	0	0	0	0	0	0
ENST00000227349	5.425	5.025	0	0	1	0	0	0
ENST00000227378	2199.59	2278.27	0	0	0	0	0	0
ENST00000227451	139.7	165.125	0	0	0	0	0	0
ENST00000227459	30.2	31.725	0	0	0	0	0	1
ENST00000227471	4.65	4.3	0	0	0	0	0	0
ENST00000227474	8.875	8.8	0	0	0	0	0	0
ENST00000227495	32.75	25.35	0	0	1	0	0	0
ENST00000227503	114.025	345.875	0	0	0	0	0	0
ENST00000227507	9.2625	7.6875	0	1	1	0	0	0
ENST00000227520	9.1	9.7375	0	0	0	0	0	0
ENST00000227524	53.075	85.975	0	0	0	0	0	0
ENST00000227525	46.4625	69.75	0	0	0	0	0	0
ENST00000227618	20.9	18.0375	0	0	0	0	0	0
ENST00000227638	4	3.925	0	0	0	0	0	0
ENST00000227665	3.95	4.65	0	0	0	0	0	0
ENST00000227666	28.65	20.35	0	0	0	0	0	0
ENST00000227667	4.45	4.35	0	0	0	0	0	0
ENST00000227752	3.425	3.4125	0	0	0	0	0	0
ENST00000227756	10.35	11.2667	0	0	1	0	0	0
ENST00000227758	51.725	15.5625	0	0	0	0	0	0
ENST00000227868	28.74	15.25	0	0	0	0	0	0
ENST00000227880	3.7	3.625	0	0	0	0	1	0
ENST00000227918	8.425	8.075	0	0	0	0	0	0
ENST00000228027	5.225	5.75	0	1	1	0	0	0
ENST00000228136	170.15	128.488	0	0	0	0	0	0
ENST00000228140	1217.67	1669.78	0	0	0	0	0	0
ENST00000228226	15.175	13.9375	0	0	0	0	0	0
ENST00000228245	7.375	11.45	0	0	0	0	0	0
ENST00000228251	23.075	8.525	0	0	0	0	0	0
ENST00000228264	7.3	8.725	0	0	0	0	0	0
ENST00000228280	5.72083	5.3	0	0	0	0	0	0
ENST00000228284	21.2	22.75	0	0	0	0	0	0
ENST00000228289	11.575	10.9125	0	0	0	0	0	0
ENST00000228306	649.375	930.18	0	0	0	0	0	0
ENST00000228307	8.4875	8.9	0	0	0	0	1	1
ENST00000228318	564.575	711.625	0	0	0	0	0	0
ENST00000228327	38.35	10.15	0	0	0	0	0	0
ENST00000228329	33.0625	13.6188	0	0	0	0	0	0
ENST00000228345	4.95	4.66667	0	0	0	0	0	0
ENST00000228347	4.75	5.0875	0	0	0	0	0	0
ENST00000228425	22.3417	17.7333	0	0	0	0	0	0
ENST00000228434	5.5125	5.15	0	0	0	0	0	0
ENST00000228437	52.9375	55.05	0	0	0	0	0	0
ENST00000228438	14.75	11.8875	0	0	0	0	0	0
ENST00000228463	10.3	11.075	0	0	0	0	0	0
ENST00000228468	17.325	19.05	0	0	0	0	0	0
ENST00000228476	4.75	40.1	0	0	0	0	0	0
ENST00000228495	5.825	6.675	0	0	0	0	0	0
ENST00000228506	67.375	55.7375	0	0	0	0	0	0
ENST00000228510	12.4833	10.8	0	0	1	0	0	0
ENST00000228515	8.975	13.625	0	0	0	0	0	0
ENST00000228534	6.05	5.475	0	0	0	0	0	0
ENST00000228567	3.85	4.55	0	0	0	0	0	0
ENST00000228606	5.275	4.95	0	0	0	0	0	0
ENST00000228641	5.025	4.8	0	1	1	0	0	0
ENST00000228644	9.8	12.3	0	0	0	0	0	0
ENST00000228682	7.95	7.425	0	0	0	0	0	0
ENST00000228705	26.75	197.125	0	0	0	0	1	1
ENST00000228740	30.2625	42.0333	0	0	0	0	0	0
ENST00000228741	5.2375	5.5625	0	0	0	0	1	1
ENST00000228799	4.71667	4.45	0	0	0	0	0	0
ENST00000228811	23.6	23.6	0	0	0	0	0	0
ENST00000228820	5.975	5.425	0	0	0	0	0	0
ENST00000228825	89	55.6	0	0	0	0	0	0
ENST00000228827	15.55	13.95	0	0	0	0	0	0
ENST00000228837	5.825	5.925	0	0	0	0	1	1
ENST00000228841	3.025	2.9625	0	0	0	0	0	0
ENST00000228843	12.425	11.8917	0	0	0	0	0	0
ENST00000228850	3.05	3.075	0	0	0	0	0	0
ENST00000228858	4.875	4.65	0	0	0	0	1	0
ENST00000228862	6.05	6.825	0	0	0	0	0	0
ENST00000228865	42.6083	30.1667	0	0	0	0	0	0
ENST00000228872	129.525	506.625	0	0	0	0	0	0
ENST00000228887	3.675	3.625	0	0	0	0	0	0
ENST00000228916	3.4125	3.3	0	0	1	0	1	1
ENST00000228918	102.781	102.475	0	0	0	0	0	0
ENST00000228922	11.9333	9.7375	0	0	0	0	1	1
ENST00000228928	7.6	7.175	0	0	0	0	0	0
ENST00000228936	5.6	5.275	0	0	0	0	0	0
ENST00000228938	25.25	9.2	0	0	0	0	0	0
ENST00000228945	31.625	22.45	0	0	0	0	0	0
ENST00000228955	17.55	16.325	0	0	0	0	0	0
ENST00000228958	12.85	16.0125	0	0	0	0	0	0
ENST00000229002	7.575	6.8875	0	0	0	0	0	0
ENST00000229003	3.8	3.775	0	0	0	0	0	0
ENST00000229022	11.9917	12.025	0	0	0	0	1	1
ENST00000229030	4.3	4.35	0	0	0	0	0	0
ENST00000229043	4.85	4.4375	0	0	0	0	0	0
ENST00000229088	5.85833	9.29167	0	0	0	0	0	0
ENST00000229134	10.25	9.65	0	0	0	0	0	0
ENST00000229135	4.45	4.4	0	0	0	0	0	0
ENST00000229179	6.4	5.275	0	0	0	0	0	0
ENST00000229195	36.825	34.4208	0	0	0	0	0	0
ENST00000229201	11.0375	11.475	0	0	0	0	0	0
ENST00000229214	16.4375	14.25	0	0	0	0	0	0
ENST00000229239	5906.04	7114.73	0	0	0	0	0	0
ENST00000229251	87.825	189.6	0	0	0	0	0	0
ENST00000229264	5.05	4.75	0	0	0	0	1	1
ENST00000229265	6.16667	5.75	0	0	0	0	0	0
ENST00000229266	91.2875	70.8	0	0	0	0	0	0
ENST00000229268	56.075	59.575	0	0	0	0	0	0
ENST00000229270	747.358	1230.63	0	0	0	0	0	0
ENST00000229277	659.375	1831.95	0	0	0	0	0	0
ENST00000229279	5.5125	8.05	0	0	0	0	0	0
ENST00000229281	106.125	107.725	0	0	0	0	0	0
ENST00000229304	3.375	3.3	0	0	0	0	0	0
ENST00000229307	5.475	5.15	0	0	0	0	0	0
ENST00000229314	8.525	7.725	0	0	0	0	0	0
ENST00000229328	9.2375	9.3375	0	0	0	0	0	0
ENST00000229329	23.675	15.625	0	0	0	0	0	0
ENST00000229330	5.65	5.275	0	0	0	0	0	0
ENST00000229332	5.8	5.3375	0	0	0	0	0	0
ENST00000229335	3.375	3.3	0	0	0	0	0	0
ENST00000229340	30.0375	49.525	0	0	0	0	1	1
ENST00000229379	3461.22	3120.41	0	0	0	0	0	0
ENST00000229384	18.3	17.425	0	0	0	0	0	0
ENST00000229387	4.45	5.075	0	0	0	0	0	0
ENST00000229390	223.925	352.087	0	0	0	0	0	0
ENST00000229402	3.675	3.65	0	0	0	0	0	0
ENST00000229405	44.3	43.6	0	0	0	0	0	0
ENST00000229416	9.9	7.225	0	0	0	0	0	0
ENST00000229447	6.35	7.3	0	0	0	0	0	0
ENST00000229470	190.113	266.125	0	0	1	0	0	0
ENST00000229471	190.094	266.125	0	0	0	0	0	0
ENST00000229554	5.275	7.525	0	0	0	0	0	0
ENST00000229570	5.9125	5.4625	0	0	0	0	0	0
ENST00000229583	5.175	4.75	0	0	0	0	0	0
ENST00000229595	8.725	7.9	0	0	0	0	0	0
ENST00000229633	6.1	6.9	0	0	0	0	0	0
ENST00000229708	4.75	7.65	0	0	0	0	0	0
ENST00000229729	6.1	5.7	0	0	0	0	0	0
ENST00000229758	8.075	7.475	0	0	0	0	0	0
ENST00000229768	4.3	6.025	0	0	0	0	0	0
ENST00000229769	5.9375	5.65	0	0	0	0	0	0
ENST00000229771	6.1	5.475	0	0	0	0	0	0
ENST00000229794	5.38125	5.1625	0	0	0	0	0	0
ENST00000229795	5.38125	5.1625	0	0	0	0	0	0
ENST00000229810	4	3.9	0	0	0	0	0	0
ENST00000229812	7.5625	7.45833	0	0	0	0	0	0
ENST00000229829	4.1	3.975	0	0	0	0	0	0
ENST00000229854	11.7375	19.425	0	0	0	0	0	0
ENST00000229866	13.325	10.2125	0	0	0	0	0	0
ENST00000229903	3.9	3.9	0	0	0	0	0	0
ENST00000229922	141.569	36.4625	0	0	0	0	0	0
ENST00000229955	4.4	4.3	0	0	0	0	0	0
ENST00000229971	8.025	7.9	0	0	0	0	0	0
ENST00000230012	35.325	43.325	0	0	0	0	0	0
ENST00000230036	6.03125	5.88333	0	0	0	0	0	0
ENST00000230048	9.275	7.8375	0	0	0	0	0	0
ENST00000230050	1672.53	1009.49	0	0	0	0	0	0
ENST00000230056	9.375	8.35	0	0	0	0	0	0
ENST00000230065	131.5	147.842	0	0	0	0	0	0
ENST00000230085	429.992	353.075	0	0	0	0	0	0
ENST00000230122	6.2	5.75	0	0	0	0	0	0
ENST00000230124	37	30.275	0	0	1	0	0	0
ENST00000230173	4.65	4.5	0	0	0	0	0	0
ENST00000230221	3.3	3.85	0	0	0	0	0	0
ENST00000230223	5.275	5.925	0	0	0	0	0	0
ENST00000230256	3.375	3.325	0	0	1	0	0	0
ENST00000230321	6.875	6.175	0	0	0	0	0	0
ENST00000230323	24.8125	25.4125	0	0	0	0	0	0
ENST00000230340	4.25	4.3	0	0	0	0	0	0
ENST00000230354	8.8875	8.725	0	0	0	0	0	0
ENST00000230361	3.8	3.675	0	0	0	0	0	0
ENST00000230381	3.3	3.25	0	0	0	0	0	0
ENST00000230402	77.725	138.238	0	0	0	0	0	0
ENST00000230413	21.25	30.325	0	0	0	0	0	0
ENST00000230418	6.025	5.65	0	0	0	0	0	0
ENST00000230419	6.025	5.65	0	0	0	0	0	0
ENST00000230431	3.675	3.15	0	0	0	0	0	0
ENST00000230449	6.35	5.925	0	0	1	0	0	1
ENST00000230459	1000.9	1079.17	0	0	0	0	0	0
ENST00000230461	31	32.15	0	0	0	0	0	0
ENST00000230480	13.3625	18.6875	0	0	0	0	0	0
ENST00000230495	882.446	1031.99	0	0	0	0	0	0
ENST00000230510	4.55	4.35	0	0	0	0	0	0
ENST00000230529	5.875	5.275	0	0	0	0	0	0
ENST00000230538	7.45833	7.025	0	1	1	0	0	0
ENST00000230568	7	7.1125	0	0	1	0	0	0
ENST00000230582	5.75	5.275	0	0	0	0	0	0
ENST00000230588	3.25	3.225	0	0	0	0	0	0
ENST00000230640	22.5625	21.25	0	0	0	0	0	0
ENST00000230658	3.8	3.675	0	0	0	0	0	0
ENST00000230671	3.5	3.575	0	0	0	0	0	0
ENST00000230732	4.75	4.55	0	0	0	0	0	0
ENST00000230771	7.825	6.95	0	0	0	0	0	0
ENST00000230792	125.65	129.65	0	0	0	0	0	0
ENST00000230859	34.1625	50	0	0	0	0	1	0
ENST00000230882	5.875	5.975	0	0	0	0	0	1
ENST00000230895	9.95	9.9	0	0	1	0	0	0
ENST00000230901	55.725	45.8	0	0	0	0	0	0
ENST00000230914	18.25	30.75	0	0	0	0	0	0
ENST00000230990	4.6875	4.65	0	0	0	0	0	0
ENST00000230993	9.425	11.45	0	0	0	0	0	0
ENST00000231004	5.10833	4.76667	0	0	0	0	0	0
ENST00000231009	11.7417	17.775	0	0	0	0	0	0
ENST00000231021	5.5125	4.95	0	0	0	0	0	0
ENST00000231061	207.95	450.337	0	0	0	0	0	0
ENST00000231121	3.9	4.1875	0	0	0	0	0	0
ENST00000231130	3.95	3.85	0	0	0	0	0	0
ENST00000231136	3.8	3.75	0	0	0	0	0	0
ENST00000231188	4.925	4.55	0	0	0	0	0	0
ENST00000231198	6.725	6.175	0	0	0	0	0	0
ENST00000231228	7.725	6.8	0	0	0	0	0	0
ENST00000231229	4.25	5.55	0	0	0	0	0	0
ENST00000231238	18.675	19.5	0	0	0	0	0	0
ENST00000231338	7.225	9.2	0	0	0	0	0	0
ENST00000231357	7.85	7.64167	0	1	1	0	0	0
ENST00000231368	5.35	5.0375	0	0	0	0	0	0
ENST00000231420	5.7875	6.55	0	0	0	0	0	0
ENST00000231423	5.875	5.4125	0	0	0	0	0	0
ENST00000231449	5.325	4.9	0	0	0	0	0	0
ENST00000231454	9.475	9.375	0	0	0	0	0	0
ENST00000231461	3.9	3.9	0	0	0	0	0	0
ENST00000231484	88.925	93.925	0	0	0	0	0	0
ENST00000231498	5.475	4.9	0	0	0	0	0	0
ENST00000231509	52.4375	47.8125	0	0	0	0	0	0
ENST00000231512	29.375	31.5375	0	0	0	0	0	0
ENST00000231524	6.875	5.65833	0	0	0	0	0	0
ENST00000231526	10.3375	9.375	0	0	0	0	0	0
ENST00000231656	4.6	4.45	0	0	0	0	0	0
ENST00000231668	4.74167	4.85	0	0	0	0	0	0
ENST00000231683	4.3	4.4125	0	1	0	0	0	0
ENST00000231706	5.275	5.8625	0	0	0	0	0	1
ENST00000231721	30.5	81.2	0	0	0	1	1	1
ENST00000231749	17.5375	18.7688	0	0	0	0	0	0
ENST00000231751	4.1	3.95	0	0	0	0	0	0
ENST00000231790	22.825	16.75	0	0	0	0	0	0
ENST00000231887	11.3167	10.6875	0	0	0	0	0	0
ENST00000231948	49.45	26.575	0	0	0	0	0	0
ENST00000232003	6.38333	6.025	0	0	0	0	0	0
ENST00000232014	6.1	36.65	0	0	0	0	0	0
ENST00000232125	175.975	37.325	0	0	0	0	0	0
ENST00000232165	28.595	18.3275	0	0	0	0	0	0
ENST00000232217	7.525	8.7875	0	0	0	0	0	0
ENST00000232219	13.15	16.45	0	0	1	0	0	0
ENST00000232375	21.1	21.2	0	0	0	0	0	0
ENST00000232424	18.2917	18.0083	0	0	0	0	0	0
ENST00000232458	6.4125	6.3875	0	0	0	0	0	0
ENST00000232461	4.8875	4.5625	0	0	0	0	0	0
ENST00000232496	92.7917	69.325	0	0	0	0	0	0
ENST00000232501	31.3667	35.425	0	0	0	0	0	0
ENST00000232508	20.725	21.2	0	0	0	0	0	0
ENST00000232519	137.475	42.875	0	0	0	0	0	0
ENST00000232603	8.4	7.975	0	0	0	0	0	0
ENST00000232607	7.10833	6.69583	0	0	0	0	0	0
ENST00000232766	2.975	3.4375	0	0	0	0	1	1
ENST00000232854	8.01667	7.67083	0	0	0	0	0	0
ENST00000232888	3.675	3.575	0	0	0	0	0	0
ENST00000232892	4.3	4.15	0	0	0	0	0	0
ENST00000232905	299.75	779.05	0	0	0	0	0	0
ENST00000232907	17.8	18.45	0	0	0	0	0	0
ENST00000232975	6.8	6.5	0	0	0	0	0	0
ENST00000232978	66.5583	29.3583	0	0	0	0	0	0
ENST00000233025	221.162	225.425	0	0	0	0	0	0
ENST00000233027	7.125	6.675	0	0	0	0	0	0
ENST00000233047	5.5125	8.075	0	0	0	0	0	0
ENST00000233055	26.1	32.225	0	0	0	0	0	0
ENST00000233057	11.9625	13.2625	0	0	0	0	0	0
ENST00000233072	6.92917	6.13333	0	0	0	0	0	0
ENST00000233078	22.25	30.5917	0	0	0	0	1	1
ENST00000233084	279.875	65.3125	0	0	0	0	0	0
ENST00000233099	7.4625	7.775	0	0	0	0	0	0
ENST00000233114	2077.9	569.8	0	0	0	0	0	0
ENST00000233121	32.2083	23.3083	0	0	0	0	0	0
ENST00000233139	8.22	7.725	0	0	0	0	0	0
ENST00000233143	2761.85	640.05	0	0	0	0	0	0
ENST00000233146	8.75	6.225	0	0	0	0	0	0
ENST00000233154	99.975	176.283	0	0	0	0	1	1
ENST00000233156	9.75833	9.775	0	0	0	0	0	0
ENST00000233190	26.3417	20.7	0	0	0	0	0	0
ENST00000233202	17	21.975	0	0	0	0	0	0
ENST00000233242	4.55	4.3	0	0	0	0	0	0
ENST00000233270	23.3833	23.45	0	0	0	0	0	0
ENST00000233331	115.358	111.433	0	0	0	0	0	0
ENST00000233379	50.2458	48.425	0	0	0	0	0	0
ENST00000233468	118.338	132.4	0	0	0	0	0	0
ENST00000233505	3.9125	3.8625	0	0	0	0	0	0
ENST00000233535	5.65	3.35	0	0	0	0	0	0
ENST00000233557	12.2	12.875	0	0	0	0	0	0
ENST00000233575	79.9125	77.8375	0	0	0	0	0	0
ENST00000233607	55.0375	57.975	0	0	0	0	1	0
ENST00000233609	3350.72	6932.88	0	0	0	0	1	1
ENST00000233612	20.525	16.275	0	0	0	0	0	0
ENST00000233615	163.575	237.95	0	0	0	0	0	0
ENST00000233616	3.975	4.025	0	0	0	0	0	0
ENST00000233623	7.1	11.3417	0	0	0	0	0	0
ENST00000233627	24.375	38.225	0	0	0	0	1	1
ENST00000233630	11.575	11.7	0	0	0	0	0	0
ENST00000233638	3.325	3.3	0	0	0	0	0	0
ENST00000233668	27.7375	28.2583	0	0	0	0	0	0
ENST00000233710	5.6	5.225	0	0	0	0	0	0
ENST00000233712	40.825	50.375	0	0	0	0	0	0
ENST00000233714	6.875	9.9	0	0	0	0	0	0
ENST00000233735	6.05	5.6	0	0	0	0	0	0
ENST00000233741	17.125	13.2	0	0	0	0	0	0
ENST00000233809	10.3	9.175	0	0	1	0	0	0
ENST00000233813	25.1125	31.01	0	0	0	0	0	0
ENST00000233826	6.05	5.5125	0	0	0	0	0	0
ENST00000233838	3.525	3.575	0	0	0	0	0	0
ENST00000233840	5.31875	4.975	0	0	0	0	0	0
ENST00000233892	37.7125	30.5375	0	0	0	0	0	0
ENST00000233893	119.15	101.425	0	0	0	0	0	0
ENST00000233946	13.2875	14.25	0	0	0	0	0	0
ENST00000233948	9.475	9.375	0	0	0	0	0	0
ENST00000233954	6.1125	9.325	0	0	0	0	0	0
ENST00000233957	5.61667	5.175	0	0	0	0	0	0
ENST00000233969	4.8	4.65	0	0	0	0	0	0
ENST00000233997	3.975	3.9125	0	0	0	0	1	1
ENST00000234038	72.7917	47.05	0	0	0	0	0	0
ENST00000234040	5.1125	4.8125	0	0	0	0	1	1
ENST00000234071	3.3	3.275	0	0	0	0	0	0
ENST00000234091	233.1	113.35	0	0	0	0	0	0
ENST00000234111	6.525	6.35833	0	0	0	0	0	0
ENST00000234115	77.95	62.125	0	0	0	0	0	0
ENST00000234142	8.225	7.95	0	0	0	0	0	0
ENST00000234160	30.2417	54	0	0	0	0	0	0
ENST00000234179	7.725	6.675	0	0	0	0	0	0
ENST00000234195	7.175	8.4	0	0	0	0	0	0
ENST00000234198	8.425	8.325	0	0	0	0	0	0
ENST00000234256	24.175	34.7875	0	0	0	0	0	0
ENST00000234296	5.325	5.4125	0	0	0	0	0	0
ENST00000234301	282.225	310.225	0	0	0	0	0	0
ENST00000234310	11.925	9.9375	0	0	0	0	0	0
ENST00000234313	6.6125	10.8375	0	0	0	0	0	0
ENST00000234347	3.4625	3.45	0	0	0	0	1	1
ENST00000234389	5.275	5.95	0	0	0	0	1	1
ENST00000234392	3.675	3.775	0	0	0	0	1	1
ENST00000234396	5.5	5.275	0	0	0	0	0	1
ENST00000234420	6.1375	4.2375	0	0	0	0	0	0
ENST00000234453	6.025	6.8	0	0	0	0	0	0
ENST00000234454	8	7.425	0	0	0	0	0	0
ENST00000234549	2.675	2.6	0	0	0	0	0	0
ENST00000234590	548.038	724.275	0	0	0	0	0	0
ENST00000234610	2.825	2.875	0	0	0	0	0	0
ENST00000234626	6.025	5.7	0	0	0	0	0	0
ENST00000234677	354.7	224.925	0	0	0	0	0	0
ENST00000234701	9.675	9.5625	0	0	0	0	0	0
ENST00000234725	4.925	4.65	0	0	0	0	0	0
ENST00000234739	8.925	13.475	0	0	0	0	0	0
ENST00000234798	4.2	4.2	0	0	0	0	1	1
ENST00000234800	247.325	338.525	0	0	0	0	1	1
ENST00000234827	19.85	26.865	0	0	0	0	0	0
ENST00000234831	298.175	183.575	0	0	0	0	0	0
ENST00000234875	576.815	487.16	0	0	0	0	0	0
ENST00000234961	4.65	4.35	0	0	1	0	0	0
ENST00000235090	26.325	30.2875	0	0	0	0	0	0
ENST00000235150	17	49.7875	0	0	0	0	0	0
ENST00000235180	7.775	9.1625	0	0	0	0	1	1
ENST00000235290	6.7375	6.2125	0	0	0	0	0	0
ENST00000235307	19.775	18.875	0	0	0	0	0	0
ENST00000235310	7.65	9.1	0	0	0	0	0	0
ENST00000235329	91.9125	107.325	0	0	0	0	0	0
ENST00000235332	32.8625	29.9583	0	0	0	0	0	0
ENST00000235345	4.8	4.51667	0	0	0	0	0	0
ENST00000235347	3.3375	3.25	0	0	0	0	0	0
ENST00000235349	5.0625	4.875	0	0	0	0	0	0
ENST00000235372	20.65	23.075	0	0	0	0	1	0
ENST00000235382	44.425	6.95	0	0	0	0	0	0
ENST00000235510	20.4167	20.5542	0	0	0	0	0	0
ENST00000235521	4.55	4.35	0	0	0	0	0	0
ENST00000235532	10.725	13.1	0	0	0	0	0	0
ENST00000235547	5.175	4.85	0	0	0	0	0	0
ENST00000235628	5.35	6.025	0	0	0	0	1	1
ENST00000235739	3.2	3.2	0	0	0	0	0	0
ENST00000235835	25.625	28.525	0	0	0	0	0	0
ENST00000235932	8.3875	7.7	0	0	0	0	0	0
ENST00000235933	5.825	5.475	0	0	0	0	0	0
ENST00000235958	44.3083	56.725	0	0	0	0	0	0
ENST00000236017	96.25	111.867	0	0	0	0	0	0
ENST00000236040	7.3	7.575	0	0	0	0	0	0
ENST00000236051	9.375	7.125	0	0	0	0	0	0
ENST00000236067	69.2375	79.05	0	0	0	0	0	0
ENST00000236137	5.225	4.925	0	0	0	0	0	0
ENST00000236147	3.225	3.2	0	0	0	0	0	0
ENST00000236166	3.95	3.9	0	0	0	0	0	0
ENST00000236192	33.7417	27.8875	0	0	0	0	0	0
ENST00000236228	12.85	11.475	0	0	1	0	0	0
ENST00000236273	57.7	52.4	0	0	0	0	0	0
ENST00000236412	11.9	11.7667	0	0	0	0	0	0
ENST00000236495	4.6625	5.225	0	0	1	0	0	0
ENST00000236671	40.375	40.0083	0	0	0	0	0	0
ENST00000236693	5.05	5.075	0	0	1	0	0	1
ENST00000236698	8.625	7.0375	0	0	0	0	0	0
ENST00000236709	4.4	4.3	0	0	0	0	0	0
ENST00000236826	4.8625	4.65	0	0	0	0	0	0
ENST00000236850	7.425	7.2125	0	0	0	0	0	0
ENST00000236877	12.025	174.925	0	0	0	0	1	1
ENST00000236914	5.875	5.3125	0	0	0	0	0	0
ENST00000236918	13.425	13.025	0	0	1	0	0	0
ENST00000236925	66.0333	24.525	0	0	0	0	0	0
ENST00000236937	4.5	4.275	0	0	0	0	0	0
ENST00000236957	450.825	344.15	0	0	0	0	0	0
ENST00000236959	28.225	13.2	0	0	0	0	0	0
ENST00000236976	4.4	48.35	0	0	0	0	0	0
ENST00000236979	9.275	8.975	0	0	0	0	0	0
ENST00000236980	7.725	7.0625	0	0	0	0	0	0
ENST00000236996	6.30833	7.33333	0	0	0	0	0	0
ENST00000237014	6.475	337.85	0	0	0	0	0	0
ENST00000237019	3.225	3.325	0	0	0	0	0	0
ENST00000237163	9.875	8.34167	0	0	0	0	0	0
ENST00000237177	5.75	5.175	0	0	0	0	0	0
ENST00000237201	7	6.4	0	0	0	0	0	0
ENST00000237264	19.775	15.025	0	0	0	0	0	0
ENST00000237289	4.8	4.725	0	0	0	0	1	0
ENST00000237302	4.95	4.725	0	0	0	0	0	0
ENST00000237305	187.15	53.975	0	0	0	0	0	0
ENST00000237353	4.45	4.6	0	0	0	0	0	0
ENST00000237364	9.975	11.625	0	0	0	0	0	0
ENST00000237380	10.725	11.625	0	0	0	0	0	0
ENST00000237449	34.1625	69.5417	0	0	0	0	0	0
ENST00000237455	30.1375	112.325	0	0	0	0	0	0
ENST00000237500	391.837	262.712	0	0	0	0	0	0
ENST00000237527	4	4.025	0	0	1	0	0	0
ENST00000237530	46.1917	51.0083	0	0	0	0	0	0
ENST00000237536	6.2	7.1	0	0	0	0	1	0
ENST00000237596	15.9	13.725	0	0	0	0	0	0
ENST00000237612	4.05	3.25	0	0	0	0	0	0
ENST00000237623	995.75	44.3	0	0	0	0	0	0
ENST00000237642	4	3.75	0	0	0	0	0	0
ENST00000237653	5.3125	4.89167	0	0	0	0	0	0
ENST00000237654	1110.5	3323.43	0	0	0	0	0	0
ENST00000237696	3.98333	3.85833	0	0	0	0	0	0
ENST00000237822	5.05	5.7	0	0	0	0	0	0
ENST00000237837	6.775	6.125	0	0	0	0	0	0
ENST00000237841	4.15	4.1	0	0	0	0	0	0
ENST00000237853	5.875	5.9375	0	1	0	0	0	0
ENST00000237858	33.025	51.2313	0	0	0	0	0	0
ENST00000237889	67.1	53.075	0	0	0	0	0	0
ENST00000237937	372.587	438.55	0	0	0	0	0	0
ENST00000238044	5.65	76.7	0	0	0	0	0	0
ENST00000238081	1195.61	1537.26	0	0	0	0	0	0
ENST00000238091	10.4938	5.0375	0	0	0	0	0	0
ENST00000238112	5.3625	5.95	0	0	0	0	0	0
ENST00000238146	98.2	112.987	0	0	0	0	0	0
ENST00000238156	415.99	283.858	0	0	0	0	0	0
ENST00000238248	35.75	40.3625	0	0	0	0	0	0
ENST00000238256	51.3167	53.525	0	0	0	0	0	0
ENST00000238341	6.175	8.6625	0	0	0	0	0	0
ENST00000238379	3.425	3.3625	0	0	0	0	0	0
ENST00000238483	55.0375	57.975	0	0	0	0	1	0
ENST00000238497	14.95	13.3	0	0	0	0	0	0
ENST00000238508	6.9375	7.275	0	0	0	0	0	0
ENST00000238558	4.25	4.9	0	0	0	0	0	0
ENST00000238561	4.45	5.05	0	0	0	0	0	0
ENST00000238570	6.5375	5.8375	0	0	0	0	0	0
ENST00000238571	12.1	19.4875	0	0	0	0	0	0
ENST00000238607	9.5875	8.25	0	0	0	0	0	0
ENST00000238616	12.7	14.7875	0	0	0	0	0	0
ENST00000238618	10.7	10.25	0	0	0	0	0	0
ENST00000238628	10.025	12.325	0	0	1	0	0	0
ENST00000238633	71.375	34.3	0	0	0	0	0	0
ENST00000238647	4.95	5.65	0	0	0	0	0	0
ENST00000238651	12.3	12.475	0	0	0	0	0	0
ENST00000238662	8.16667	7.53333	0	0	0	0	0	0
ENST00000238667	4.25	4.1	0	0	0	0	0	0
ENST00000238671	8.975	13.375	0	0	0	0	0	0
ENST00000238682	4.45	4.025	0	0	0	0	0	0
ENST00000238686	4.5	4.35	0	0	0	0	0	0
ENST00000238688	245.225	104.225	0	0	0	0	0	0
ENST00000238699	3.95	3.9	0	0	0	0	1	0
ENST00000238709	2.775	2.75	0	0	0	0	0	0
ENST00000238714	5.55	5.075	0	0	0	0	0	0
ENST00000238721	5.4625	5.075	0	0	0	0	0	0
ENST00000238738	50.605	27.645	0	0	1	0	0	0
ENST00000238788	99.275	139.725	0	0	0	0	0	0
ENST00000238789	7.375	7.9875	0	0	0	0	0	0
ENST00000238823	117.6	68.225	0	0	0	0	0	0
ENST00000238831	12.0625	11.575	0	0	0	0	0	0
ENST00000238855	178.15	183.875	0	0	0	0	0	0
ENST00000238856	178.15	184.075	0	0	0	0	0	0
ENST00000238875	3.75	3.775	0	0	0	0	0	0
ENST00000238892	13.625	12.7	0	0	0	0	0	0
ENST00000238918	20.725	4.3	0	0	0	0	0	0
ENST00000238936	4.9	4.35	0	0	0	0	0	0
ENST00000238961	28.0417	31.1	0	0	0	0	0	0
ENST00000238983	5.55	5.175	0	0	0	0	0	0
ENST00000238994	42.7875	19.5833	0	0	0	0	0	0
ENST00000239007	244.75	304.4	0	0	0	0	0	0
ENST00000239125	7	6.4	0	0	0	0	0	0
ENST00000239138	4.25	4.2	0	0	0	0	0	0
ENST00000239144	4.6625	4.475	0	0	0	0	0	0
ENST00000239151	6.8	7.1	0	0	0	0	0	0
ENST00000239165	9.675	9.45	0	0	0	0	0	0
ENST00000239174	4.35	4.15	0	0	0	0	0	0
ENST00000239223	168.275	287.2	0	0	0	0	0	0
ENST00000239231	10.775	13.6125	0	0	0	0	0	0
ENST00000239243	6.3875	5.9375	0	0	0	0	0	0
ENST00000239316	4.15	4.1	0	0	0	0	0	0
ENST00000239347	3.81875	3.80625	0	0	0	0	0	0
ENST00000239367	153.3	123.72	0	0	0	0	0	0
ENST00000239374	5.275	4.9	0	0	0	0	0	0
ENST00000239440	10.1708	10.775	0	0	0	0	1	1
ENST00000239444	6.1	5.55	0	0	0	0	0	0
ENST00000239450	18.5875	18.5375	0	0	0	0	0	0
ENST00000239451	4.75	5.35	0	0	0	0	0	0
ENST00000239457	4.3	4.45	0	0	0	0	0	0
ENST00000239461	5.50833	5.175	0	0	1	0	0	0
ENST00000239462	4.3	4.2	0	0	0	0	0	0
ENST00000239468	4.6625	6.225	0	0	0	0	0	0
ENST00000239614	5.925	5.7	0	0	0	0	0	0
ENST00000239690	101.85	112.475	0	0	0	0	0	0
ENST00000239715	3.2	3.25	0	0	0	0	0	0
ENST00000239761	5.75	5.375	0	0	0	0	0	0
ENST00000239830	5.475	6.1	0	0	0	0	0	0
ENST00000239849	5.475	5.075	0	0	0	0	0	0
ENST00000239878	89.55	78.625	0	0	0	0	0	0
ENST00000239882	6.4125	6.3625	0	0	0	0	0	0
ENST00000239891	31.375	21.875	0	0	0	0	0	0
ENST00000239893	10.125	7.725	0	0	0	0	0	0
ENST00000239899	55.75	45.8	0	0	0	0	0	0
ENST00000239906	48.575	99.275	0	0	0	0	1	1
ENST00000239926	5.05	4.75	0	0	0	0	0	0
ENST00000239938	57.775	34.3	0	0	0	0	1	0
ENST00000239940	1182.79	809.675	0	0	0	0	0	0
ENST00000239944	38.1917	70	0	0	0	0	0	0
ENST00000240055	23.75	20.1	0	0	0	0	0	0
ENST00000240079	19.1375	10.125	0	0	0	0	0	0
ENST00000240093	11.05	10.35	0	0	0	0	0	0
ENST00000240100	6.5375	6.175	0	0	0	0	1	1
ENST00000240101	6.5375	6.175	0	0	0	0	1	1
ENST00000240123	122.35	195.858	0	0	0	0	1	1
ENST00000240139	11.2625	10.975	0	0	0	0	0	0
ENST00000240159	7.6	7	0	0	0	0	0	0
ENST00000240185	24.1	12.3625	0	0	0	0	0	0
ENST00000240189	3.225	3.2	0	0	0	0	0	0
ENST00000240285	5.475	6.125	0	0	0	0	0	0
ENST00000240304	111.775	35.8667	0	0	0	0	0	0
ENST00000240306	7.775	8.2125	0	1	1	0	0	0
ENST00000240316	5.925	5.5125	0	0	0	0	0	0
ENST00000240328	8.925	8.60833	0	0	0	0	0	0
ENST00000240333	22.075	20.2625	0	0	0	0	0	0
ENST00000240335	4.0375	3.775	1	1	1	0	0	0
ENST00000240343	5.65833	6.4125	0	0	0	0	0	0
ENST00000240361	5.6625	5.875	0	0	0	0	0	0
ENST00000240364	6.775	14.275	0	0	0	0	0	0
ENST00000240423	3.425	3.425	0	0	0	0	0	0
ENST00000240487	10.2562	10.4	0	0	0	0	0	0
ENST00000240488	63.8875	77.875	0	0	0	0	0	0
ENST00000240499	5.175	4.85	0	0	0	0	0	0
ENST00000240587	4.15	4.775	0	1	1	0	0	0
ENST00000240615	3.375	3.375	0	0	0	0	0	0
ENST00000240617	7.5375	7.175	0	0	0	0	0	0
ENST00000240618	11.175	11.2	0	0	0	0	0	0
ENST00000240619	6.4375	5.95	0	0	0	0	0	0
ENST00000240636	133.367	275.808	0	0	0	0	0	0
ENST00000240651	5.3875	4.6375	0	0	0	0	0	0
ENST00000240652	6.34167	5.7	0	0	0	0	0	0
ENST00000240662	5.50833	5.0125	0	0	0	0	0	0
ENST00000240687	3.475	3.475	0	0	0	0	0	0
ENST00000240691	7.3	7.025	0	0	0	0	0	0
ENST00000240719	5.5125	5.125	0	0	0	0	0	0
ENST00000240727	220.7	320.85	0	0	0	0	1	1
ENST00000240731	4.65	4.975	0	0	0	0	0	0
ENST00000240851	58.925	116.525	0	0	0	0	0	0
ENST00000240874	50.225	4.75	0	1	1	0	0	0
ENST00000240922	55.575	51.175	0	0	0	0	0	0
ENST00000240986	5.55	5.25	0	0	0	0	0	0
ENST00000241001	9.85	240.467	0	0	0	0	0	1
ENST00000241014	48.8875	24.3125	0	0	0	0	1	0
ENST00000241041	5.3625	4.62917	0	0	0	0	0	0
ENST00000241051	13.775	16.75	0	0	0	0	0	0
ENST00000241052	27.8375	11	0	0	0	0	0	0
ENST00000241069	4.5	8.6875	0	0	0	0	1	0
ENST00000241071	4.75	4.75	0	0	0	0	0	0
ENST00000241125	3.8	3.75	0	0	0	0	0	0
ENST00000241256	3.425	3.375	0	0	0	0	0	0
ENST00000241261	7.95	7.39583	0	0	0	0	0	0
ENST00000241274	4.3	3.775	0	0	0	0	0	0
ENST00000241305	5.275	5.925	0	0	0	0	0	0
ENST00000241312	6.2	7	0	1	1	0	0	0
ENST00000241337	61.4333	91.2333	0	0	0	0	0	0
ENST00000241356	3.525	3.475	0	0	0	0	0	0
ENST00000241391	12.7	11.35	0	0	1	0	0	0
ENST00000241393	5.10833	4.6	0	0	0	0	0	0
ENST00000241416	19.05	22.45	0	0	0	0	0	0
ENST00000241436	114.975	121.9	0	0	0	0	0	0
ENST00000241453	4.025	4.025	0	0	0	0	0	0
ENST00000241463	5.475	6.175	0	0	0	0	0	0
ENST00000241502	6.2	7	0	0	0	0	0	0
ENST00000241527	4.8	4.9625	0	0	0	0	1	0
ENST00000241600	4.15	5.8125	0	0	0	0	1	0
ENST00000241651	5.65	5.1875	0	0	0	0	1	0
ENST00000241704	101.675	93.2125	0	0	0	0	0	0
ENST00000241808	3.725	3.675	0	0	0	0	0	0
ENST00000242044	7.4625	6.9375	0	0	0	0	0	0
ENST00000242050	7.6375	7.05	0	0	0	0	0	0
ENST00000242057	15.1	13.15	0	0	0	0	0	0
ENST00000242059	547.275	425.675	0	0	0	0	0	0
ENST00000242066	6.305	206.475	0	0	0	0	0	0
ENST00000242067	5.65	5.08333	0	0	1	0	0	0
ENST00000242104	4.55	4.45	0	0	0	0	0	0
ENST00000242108	5.175	5.8125	0	0	1	0	0	0
ENST00000242109	3.475	3.425	0	0	0	0	0	0
ENST00000242140	6.3	7.2	0	0	0	0	0	0
ENST00000242152	14.775	4.825	0	0	0	0	0	0
ENST00000242159	3.8	3.775	0	0	0	0	0	0
ENST00000242208	9.05	8.325	0	0	0	0	0	0
ENST00000242209	12.9625	11.2	0	0	0	0	0	0
ENST00000242248	5.125	4.35	0	0	0	0	0	0
ENST00000242249	3.225	3.2625	0	0	0	0	0	0
ENST00000242257	20.2625	34.1625	0	0	0	0	0	0
ENST00000242261	10.6	9.725	0	0	0	0	0	0
ENST00000242285	556.85	985.617	0	0	0	0	0	0
ENST00000242315	29.3	14.9125	0	0	0	0	0	0
ENST00000242317	3.34375	3.3	0	0	0	0	0	0
ENST00000242323	7.425	7.1	0	0	0	0	0	0
ENST00000242351	5.3625	4.9	0	0	0	0	0	0
ENST00000242365	5.475	6.175	0	1	1	0	0	0
ENST00000242375	7.125	6.6	0	0	0	0	0	0
ENST00000242462	4.1	3.9	0	0	0	0	0	0
ENST00000242465	48.8125	25.775	0	0	0	0	0	0
ENST00000242505	8.18333	7.69167	0	0	0	0	0	0
ENST00000242576	18.525	18.25	0	0	0	0	0	0
ENST00000242577	1625.8	1309.2	0	0	0	0	0	0
ENST00000242591	7.225	6.675	0	0	0	0	0	0
ENST00000242592	42.875	42.975	0	0	0	0	1	1
ENST00000242719	235.475	301.212	0	0	0	0	0	0
ENST00000242728	43.575	68.9	0	0	0	0	0	0
ENST00000242729	8.3	7.5	0	0	0	0	0	0
ENST00000242737	3	2.975	0	0	0	0	0	0
ENST00000242770	40.5667	90.2	0	0	0	0	0	0
ENST00000242776	14.725	47.1	0	0	0	0	0	0
ENST00000242783	3.7125	3.75	0	0	0	0	1	1
ENST00000242784	600.712	974.625	0	0	0	0	0	1
ENST00000242786	4.55	4.35	0	0	0	0	0	0
ENST00000242796	5.3625	5.875	0	0	0	0	0	0
ENST00000242804	12.65	12.325	0	0	0	0	0	0
ENST00000242810	6.6	6.0125	0	0	0	0	0	0
ENST00000242819	5.225	4.925	0	0	0	0	0	0
ENST00000242839	3.2	3.175	0	1	1	0	0	0
ENST00000242848	9.9375	7.3	0	0	1	0	0	0
ENST00000242994	5.5125	4.8375	0	0	0	0	0	0
ENST00000243040	599.5	601.394	0	0	0	0	0	0
ENST00000243045	5.51667	4.975	0	0	0	0	0	0
ENST00000243050	71.775	53	0	0	0	0	0	0
ENST00000243052	4.45	3.175	0	0	0	0	0	0
ENST00000243056	50.85	58.875	0	0	0	0	0	0
ENST00000243077	94.5625	93.3375	0	0	0	0	1	1
ENST00000243082	15.6062	19.7	0	0	0	0	0	0
ENST00000243103	6.3	7.225	0	0	0	0	0	0
ENST00000243108	7.475	7.125	0	0	0	0	0	0
ENST00000243152	5.79375	5.2875	0	0	0	0	0	0
ENST00000243167	7.1	6.175	0	0	0	0	0	0
ENST00000243182	15.55	16.15	0	0	0	0	0	0
ENST00000243186	119.338	119.088	0	0	0	0	0	0
ENST00000243189	200.8	175.3	0	0	0	0	0	0
ENST00000243213	3.8	3.675	0	0	0	0	0	0
ENST00000243218	4.45	5.125	0	0	0	0	0	0
ENST00000243219	6.8875	6.475	0	1	1	0	0	0
ENST00000243222	9.975	9.625	0	0	0	0	0	0
ENST00000243253	8.225	10.475	0	0	0	0	0	0
ENST00000243286	551	505.775	0	0	0	0	0	0
ENST00000243300	98.75	118.513	0	0	0	0	0	0
ENST00000243314	3.975	3.925	0	0	0	0	0	0
ENST00000243325	26.7833	16.3	0	0	0	0	0	0
ENST00000243326	6.6	6.8125	0	0	0	0	0	0
ENST00000243344	5.175	5.8	0	0	0	0	0	0
ENST00000243346	5.55	4.85	0	0	1	0	0	0
ENST00000243347	6.825	6.13333	0	0	0	0	0	0
ENST00000243349	5.475	6.13333	0	0	0	0	0	0
ENST00000243389	7.35	19.275	0	0	0	0	0	0
ENST00000243440	5.55	5.05	0	0	0	0	0	0
ENST00000243457	3.325	3.1	0	0	0	0	0	0
ENST00000243498	31.45	29.1375	0	0	0	0	0	0
ENST00000243501	7.35	6.73125	0	0	0	0	0	0
ENST00000243562	5.875	5.5625	0	1	1	0	1	1
ENST00000243563	36.825	69.95	0	0	0	0	0	0
ENST00000243578	4.3	4.1	0	0	0	0	0	0
ENST00000243583	51.8	64.41	0	0	0	0	0	0
ENST00000243611	4.75	4.55	0	0	0	0	0	0
ENST00000243639	7.725	7.375	0	0	0	0	0	0
ENST00000243643	12.575	8.475	0	0	0	0	0	0
ENST00000243644	8.975	8.6	0	0	0	0	0	0
ENST00000243662	4.1375	4.1	0	0	0	0	0	0
ENST00000243706	6.025	5.575	0	0	0	0	0	0
ENST00000243776	30.425	31.4	0	0	0	0	1	0
ENST00000243786	5.0875	4.8	0	0	0	0	0	0
ENST00000243810	2.975	2.85833	0	0	0	0	0	0
ENST00000243896	7.125	6.8875	0	0	0	0	0	0
ENST00000243903	9.7875	9.8875	0	0	0	0	0	0
ENST00000243911	4.1375	4.1	0	0	0	0	0	0
ENST00000243913	5.925	6.7875	0	0	0	0	0	0
ENST00000243914	4.75	5.45	0	1	1	0	0	0
ENST00000243924	4.2125	4.0725	0	0	0	0	0	0
ENST00000243961	3.575	3.575	0	0	0	0	0	0
ENST00000243964	378.225	1320.99	0	0	0	0	0	0
ENST00000243997	910.65	551	0	0	0	0	0	0
ENST00000244007	9.0875	18.2375	0	0	0	0	0	0
ENST00000244020	49.15	45.0125	0	0	0	0	0	0
ENST00000244040	9.3625	7.6875	0	0	0	0	0	0
ENST00000244043	5.275	4.975	0	0	0	0	0	0
ENST00000244047	4.125	4.8375	0	0	0	0	0	0
ENST00000244049	6.03333	6.8	0	0	0	0	0	0
ENST00000244050	10.9833	10.9125	0	0	0	0	0	0
ENST00000244051	5.975	5.6	0	0	0	0	0	0
ENST00000244061	22.1417	39.0917	0	0	0	0	0	0
ENST00000244069	4.35	4.1	0	0	0	0	0	0
ENST00000244070	5.925	6.45	0	0	0	0	0	0
ENST00000244096	4.1	4.025	0	0	0	0	0	0
ENST00000244137	23.6917	28.8375	0	0	1	0	1	1
ENST00000244174	5.9125	5.45	0	0	0	0	0	1
ENST00000244204	33.925	54.625	0	0	0	0	0	0
ENST00000244217	5.55	6.25	0	0	0	0	0	0
ENST00000244221	38.625	42	0	0	0	0	0	0
ENST00000244227	38.0375	33.6792	0	0	0	0	1	1
ENST00000244230	24.9625	25.6625	0	0	0	0	0	0
ENST00000244289	25.55	30.3375	0	0	0	0	1	0
ENST00000244293	5.875	5.375	0	0	0	0	0	0
ENST00000244295	5.525	6.3	0	0	0	0	0	0
ENST00000244296	8.32083	7.65	0	0	0	0	0	0
ENST00000244314	5.425	4.975	0	0	0	0	0	0
ENST00000244333	3.2875	3.2	0	0	0	0	0	0
ENST00000244336	5.85	5.375	0	0	0	0	0	0
ENST00000244360	4.6	4.7875	0	0	0	0	0	0
ENST00000244364	261.475	42.3375	0	0	0	0	0	0
ENST00000244426	195.858	115.767	0	0	0	0	0	0
ENST00000244458	63.1042	25.55	0	0	0	0	1	1
ENST00000244496	5.925	6.675	0	0	0	0	0	0
ENST00000244513	2.6	2.625	0	0	0	0	0	0
ENST00000244519	14.9667	18.8542	0	0	0	0	0	0
ENST00000244520	74.325	75.575	0	0	0	0	0	0
ENST00000244527	2.85	2.875	0	0	0	0	0	0
ENST00000244533	5.8375	7.025	0	0	0	0	0	0
ENST00000244534	4.45	4.3	0	0	0	0	0	0
ENST00000244537	4.7	4.25	0	0	0	0	0	0
ENST00000244546	4.4125	4.275	0	0	0	0	0	0
ENST00000244558	4.4	4.35	0	0	0	0	0	0
ENST00000244565	4.9625	5.65	0	0	0	0	0	0
ENST00000244571	275.975	365.875	0	0	0	0	0	0
ENST00000244573	7.825	7.525	0	0	0	0	0	0
ENST00000244576	2.91667	2.85	0	0	0	0	0	0
ENST00000244601	9.6375	10.2	0	0	0	0	0	0
ENST00000244623	7.425	7.025	0	0	0	0	0	0
ENST00000244625	7.575	8.01667	0	0	0	0	0	0
ENST00000244636	4293.9	2309.39	0	0	0	0	0	0
ENST00000244645	3.675	3.575	0	0	0	1	1	1
ENST00000244661	4.3	4.2	0	0	0	0	0	0
ENST00000244669	7.35	7.575	0	0	0	0	0	0
ENST00000244670	114.725	170.225	0	0	0	0	0	0
ENST00000244709	8.35	12.2	0	0	0	0	0	0
ENST00000244711	199.3	131.762	0	0	0	0	0	0
ENST00000244728	6.6	6.025	0	0	0	0	0	0
ENST00000244741	55.1917	49.7333	0	0	0	0	0	0
ENST00000244745	14.9563	17.5875	0	0	0	0	0	0
ENST00000244763	53.9562	49.5375	0	1	1	0	0	0
ENST00000244766	330.35	794.05	0	0	0	0	1	1
ENST00000244769	57.3	36.9	0	0	1	0	1	1
ENST00000244799	5.075	5.75	0	0	0	0	0	0
ENST00000244815	180.056	81.8417	0	0	1	0	0	0
ENST00000244869	8.275	7.575	0	0	0	0	0	0
ENST00000244891	79.075	88.325	0	0	0	0	0	0
ENST00000244926	4.1	3.925	0	0	0	0	0	0
ENST00000244930	4.35	4.2	0	0	0	0	0	0
ENST00000245046	60.35	30.375	0	0	0	0	0	0
ENST00000245121	5.475	6.175	0	0	0	0	0	0
ENST00000245138	71.95	66.275	0	0	0	0	0	0
ENST00000245157	59.1875	72.85	0	0	0	0	0	0
ENST00000245185	4391.75	1028.67	0	0	0	0	0	0
ENST00000245206	58.475	131.025	0	0	0	0	0	0
ENST00000245222	4.6875	4.45	0	0	0	0	1	0
ENST00000245255	12.525	11.025	0	0	0	0	0	0
ENST00000245304	80.3667	34.6583	0	0	0	0	0	0
ENST00000245312	6.2	5.7	0	0	0	0	0	0
ENST00000245323	11.975	12.15	0	1	1	0	0	0
ENST00000245382	14.9	15.425	0	0	0	0	0	0
ENST00000245407	3.6625	4.7875	0	0	0	0	0	0
ENST00000245414	7.025	6.625	0	0	0	0	0	0
ENST00000245448	3.86667	3.8	0	0	0	0	0	0
ENST00000245451	3.55	3.9375	0	0	0	0	0	0
ENST00000245457	8.65	7.425	0	0	0	0	0	0
ENST00000245458	2242.8	3974.9	0	0	0	0	0	0
ENST00000245479	23.5375	58.9375	0	1	0	0	0	0
ENST00000245503	6.2	5.7	0	0	0	0	0	0
ENST00000245539	21.275	15.85	0	0	0	0	0	0
ENST00000245541	4.6875	4.5625	0	0	0	0	0	0
ENST00000245543	83.8625	87.5	0	0	0	0	1	0
ENST00000245544	4.2	4.8	0	0	0	0	0	0
ENST00000245551	4.145	4.8	0	0	0	0	0	0
ENST00000245552	24.835	25.45	0	0	0	0	0	0
ENST00000245564	4.925	4.65	0	0	0	0	0	0
ENST00000245588	8.9875	9.9375	0	0	0	0	0	0
ENST00000245615	101.9	108.725	0	0	0	0	0	0
ENST00000245618	7.42	7.34	0	0	0	0	0	0
ENST00000245620	58.085	65.5425	0	0	0	0	0	0
ENST00000245621	3.175	3.1	0	0	0	0	0	0
ENST00000245787	11.05	8.575	0	0	0	0	0	0
ENST00000245796	20.275	22.225	0	1	1	0	0	0
ENST00000245810	4.35	4.25	0	0	0	0	0	0
ENST00000245811	3.8625	3.85	0	0	0	0	0	0
ENST00000245812	7.95	9.4875	0	0	0	0	0	0
ENST00000245816	17.875	19.35	0	0	0	0	0	0
ENST00000245817	8.65	9.325	0	0	0	0	0	0
ENST00000245838	50.4583	58.7417	0	0	0	0	0	0
ENST00000245857	1240.25	854.325	0	0	0	0	0	0
ENST00000245865	27.0375	43.6208	0	0	0	0	0	0
ENST00000245903	10.075	12.3	0	0	0	0	0	0
ENST00000245907	79.1875	21.05	0	0	0	0	0	0
ENST00000245908	8.6	8.175	0	0	0	0	0	0
ENST00000245912	4.2	4.1	0	0	0	0	0	0
ENST00000245923	11.7625	8.125	0	0	0	0	1	1
ENST00000245925	31.125	26.625	0	0	0	0	0	0
ENST00000245932	9.85	10.15	0	0	0	0	0	0
ENST00000245934	8.2625	7.7875	0	0	0	0	1	0
ENST00000245957	5.175	5.75	0	1	1	0	0	0
ENST00000245960	10.3375	53.425	0	0	0	0	0	0
ENST00000245983	7.375	7.475	0	0	0	0	0	0
ENST00000246000	9.725	9.775	0	0	0	0	0	0
ENST00000246006	5.825	5.3125	0	1	1	1	1	0
ENST00000246012	5.55	5.15	0	0	0	0	0	0
ENST00000246015	11.925	20.5	0	0	0	0	0	0
ENST00000246024	84.025	46.5125	0	0	0	0	0	0
ENST00000246027	8.56875	6.475	0	0	0	0	0	0
ENST00000246032	4.85	5.53333	0	0	0	0	0	0
ENST00000246041	16.8	17.8917	0	0	0	0	1	0
ENST00000246043	52.1833	45.375	0	0	1	0	1	1
ENST00000246069	838.425	921.05	0	0	0	0	0	0
ENST00000246070	4	3.525	0	0	1	0	0	0
ENST00000246071	50.125	19.6375	0	0	0	0	0	0
ENST00000246080	8.8	7.95	0	0	0	0	0	0
ENST00000246081	6.35	5.625	0	0	0	0	0	0
ENST00000246090	4.35	4.95	0	0	0	0	0	0
ENST00000246104	3.575	4.15	0	1	1	0	0	0
[truncated: 60,744 more rows]

## Sheet: Supplementary Table 4
Supplementary Table 4. Functional enrichment for genes which overlap hyper-methylated DMRs. Presented are significantly enriched gene ontology terms (biological processes; p value < 0.05).
GO ID	GO TERM	Definition	Ontology	p Value	Bonferroni Adjusted p Value	Count In Dataset	Count In Genome	total Term In Dataset	total terms In Genome
GO:0007399	nervous system development	The process whose specific outcome is the progression of nervous tissue over time, from its formation to its mature state.	Biological Process	1.75813e-12	9.44113e-09	240	1503	75075	740601
GO:0000902	cell morphogenesis	The developmental process in which the size or shape of a cell is generated and organized.	Biological Process	1.1955e-10	6.41981e-07	134	753	75075	740601
GO:0009653	anatomical structure morphogenesis	The process in which anatomical structures are generated and organized. Morphogenesis pertains to the creation of form.	Biological Process	2.74009e-10	1.47143e-06	254	1695	75075	740601
GO:0032989	cellular component morphogenesis	The process in which cellular structures, including whole cells or cell parts, are generated and organized.	Biological Process	3.01749e-10	1.62039e-06	138	793	75075	740601
GO:0000904	cell morphogenesis involved in differentiation	The change in form (cell shape and size) that occurs when relatively unspecialized cells, e.g. embryonic or regenerative cells, acquire specialized structural and/or functional features that characterize the cells, tissues, or organs of the mature organism or some other relatively stable phase of the organism's life history.	Biological Process	4.38385e-10	2.35413e-06	112	607	75075	740601
GO:0007275	multicellular organismal development	The biological process whose specific outcome is the progression of a multicellular organism over time from an initial condition (e.g. a zygote or a young adult) to a later condition (e.g. a multicellular animal or an aged adult).	Biological Process	5.04823e-10	2.7109e-06	473	3537	75075	740601
GO:0007155	cell adhesion	The attachment of a cell, either to another cell or to an underlying substrate such as the extracellular matrix, via cell adhesion molecules.	Biological Process	8.88135e-10	4.76928e-06	146	866	75075	740601
GO:0022610	biological adhesion	The attachment of a cell or organism to a substrate or other organism.	Biological Process	8.88135e-10	4.76928e-06	146	866	75075	740601
GO:0007417	central nervous system development	The process whose specific outcome is the progression of the central nervous system over time, from its formation to the mature structure. The central nervous system is the core nervous system that serves an integrating and coordinating function. In vertebrates it consists of the brain, spinal cord and spinal nerves. In those invertebrates with a central nervous system it typically consists of a …	Biological Process	1.66319e-09	8.93135e-06	104	563	75075	740601
GO:0048667	cell morphogenesis involved in neuron differentiation	The process in which the structures of a neuron are generated and organized. This process occurs while the initially relatively unspecialized cell is acquiring the specialized features of a neuron.	Biological Process	2.03644e-09	1.09357e-05	97	515	75075	740601
GO:0032502	developmental process	A biological process whose specific outcome is the progression of an integrated living unit: an anatomical structure (which may be a subcellular structure, cell, tissue, or organ), or organism over time from an initial condition to a later condition.	Biological Process	3.43232e-09	1.84315e-05	512	3927	75075	740601
GO:0048666	neuron development	The process whose specific outcome is the progression of a neuron over time, from initial commitment of the cell to a specific fate, to the fully functional differentiated cell.	Biological Process	3.86173e-09	2.07375e-05	120	689	75075	740601
GO:0048812	neuron projection morphogenesis	The process in which the anatomical structures of a neuron projection are generated and organized. A neuron projection is any process extending from a neural cell, such as axons or dendrites.	Biological Process	4.60581e-09	2.47332e-05	97	523	75075	740601
GO:0030030	cell projection organization	A process that is carried out at the cellular level which results in the assembly, arrangement of constituent parts, or disassembly of a prolongation or process extending from a cell, e.g. a flagellum or axon.	Biological Process	6.64999e-09	3.57104e-05	131	778	75075	740601
GO:0048731	system development	The process whose specific outcome is the progression of an organismal system over time, from its formation to the mature structure. A system is a regularly interacting or interdependent group of organs or tissues that work together to carry out a given biological process.	Biological Process	8.12534e-09	4.36331e-05	399	2977	75075	740601
GO:0022008	neurogenesis	Generation of cells within the nervous system.	Biological Process	8.18931e-09	4.39766e-05	154	957	75075	740601
GO:0030182	neuron differentiation	The process in which a relatively unspecialized cell acquires specialized features of a neuron.	Biological Process	9.15631e-09	4.91694e-05	139	843	75075	740601
GO:0007409	axonogenesis	Generation of a long process of a neuron, that carries efferent (outgoing) action potentials from the cell body towards target cells.	Biological Process	1.43205e-08	7.69011e-05	89	477	75075	740601
GO:0048858	cell projection morphogenesis	The process in which the anatomical structures of a cell projection are generated and organized.	Biological Process	1.99199e-08	0.00010697	103	582	75075	740601
GO:0007268	synaptic transmission	The process of communication from a neuron to a target (neuron, muscle, or secretory cell) across a synapse.	Biological Process	2.05624e-08	0.00011042	102	575	75075	740601
GO:0019226	transmission of nerve impulse	The neurological system process in which a signal is transmitted through the nervous system by synaptic transmission and the sequential electrochemical polarization and depolarization that travels across the membrane of a nerve cell (neuron) in response to stimulation.	Biological Process	2.3159e-08	0.000124364	111	643	75075	740601
GO:0035637	multicellular organismal signaling	The transfer of information occurring at the level of a multicellular organism.	Biological Process	2.3159e-08	0.000124364	111	643	75075	740601
GO:0032501	multicellular organismal process	Any biological process, occurring at the level of a multicellular organism, pertinent to its function.	Biological Process	2.36714e-08	0.000127115	631	5034	75075	740601
GO:0048699	generation of neurons	The process in which nerve cells are generated. This includes the production of neuroblasts and their differentiation into neurons.	Biological Process	3.05628e-08	0.000164122	145	906	75075	740601
GO:0032990	cell part morphogenesis	The process in which the anatomical structures of a cell part are generated and organized.	Biological Process	3.70523e-08	0.000198971	103	589	75075	740601
GO:0048856	anatomical structure development	The biological process whose specific outcome is the progression of an anatomical structure from an initial condition to its mature state. This process begins with the formation of the structure and ends with the mature structure, whatever form that may be including its natural destruction. An anatomical structure is any biological entity that occupies space and is distinguished from its surround…	Biological Process	4.05081e-08	0.000217528	437	3349	75075	740601
GO:0048468	cell development	The process whose specific outcome is the progression of the cell over time, from its formation to the mature structure. Cell development does not include the steps involved in committing a cell to a specific fate.	Biological Process	7.77376e-08	0.000417451	180	1198	75075	740601
GO:0007267	cell-cell signaling	Any process that mediates the transfer of information from one cell to another.	Biological Process	9.47711e-08	0.000508921	151	970	75075	740601
GO:0031175	neuron projection development	The process whose specific outcome is the progression of a neuron projection over time, from its formation to the mature structure. A neuron projection is any process extending from a neural cell, such as axons or dendrites (collectively called neurites).	Biological Process	1.07516e-07	0.000577361	104	609	75075	740601
GO:0007411	axon guidance	The chemotaxis process that directs the migration of an axon growth cone to a specific target site in response to a combination of attractive and repulsive cues.	Biological Process	1.5534e-07	0.000834174	66	337	75075	740601
GO:0022604	regulation of cell morphogenesis	Any process that modulates the frequency, rate or extent of cell morphogenesis. Cell morphogenesis is the developmental process in which the shape of a cell is generated and organized.	Biological Process	2.61269e-07	0.00140301	47	213	75075	740601
GO:0030900	forebrain development	The process whose specific outcome is the progression of the forebrain over time, from its formation to the mature structure. The forebrain is the anterior of the three primary divisions of the developing chordate brain or the corresponding part of the adult brain (in vertebrates, includes especially the cerebral hemispheres, the thalamus, and the hypothalamus and especially in higher vertebrates…	Biological Process	1.49828e-06	0.00804577	46	219	75075	740601
GO:0048869	cellular developmental process	A biological process whose specific outcome is the progression of a cell over time from an initial condition to a later condition.	Biological Process	1.7131e-06	0.00919933	308	2340	75075	740601
GO:0007167	enzyme linked receptor protein signaling pathway	Any series of molecular signals initiated by the binding of an extracellular ligand to a receptor on the surface of the target cell, where the receptor possesses catalytic activity or is closely associated with an enzyme such as a protein kinase.	Biological Process	2.00358e-06	0.0107592	117	749	75075	740601
GO:0023051	regulation of signaling	Any process that modulates the frequency, rate or extent of a signaling process.	Biological Process	2.22774e-06	0.011963	224	1629	75075	740601
GO:0007420	brain development	The process whose specific outcome is the progression of the brain over time, from its formation to the mature structure. Brain development begins with patterning events in the neural tube and ends with the mature structure that is the center of thought and emotion. The brain is responsible for the coordination and control of bodily activities and the interpretation of information from the senses…	Biological Process	3.26844e-06	0.0175515	71	403	75075	740601
GO:0050877	neurological system process	A organ system process carried out by any of the organs or tissues of neurological system.	Biological Process	3.71336e-06	0.0199408	158	1090	75075	740601
GO:0072358	cardiovascular system development	The process whose specific outcome is the progression of the cardiovascular system over time, from its formation to the mature structure. The cardiovascular system is the anatomical system that has as its parts the heart and blood vessels.	Biological Process	5.40618e-06	0.0290312	97	607	75075	740601
GO:0072359	circulatory system development	The process whose specific outcome is the progression of the circulatory system over time, from its formation to the mature structure. The circulatory system is the organ system that passes nutrients (such as amino acids and electrolytes), gases, hormones, blood cells, etc. to and from cells in the body to help fight diseases and help stabilize body temperature and pH to maintain homeostasis.	Biological Process	5.40618e-06	0.0290312	97	607	75075	740601
GO:0022603	regulation of anatomical structure morphogenesis	Any process that modulates the frequency, rate or extent of anatomical structure morphogenesis.	Biological Process	7.81761e-06	0.0419806	73	428	75075	740601
GO:0007154	cell communication	Any process that mediates interactions between a cell and its surroundings. Encompasses interactions such as signaling or attachment between one cell and another cell, between a cell and an extracellular matrix, or between a cell and any other aspect of its environment.	Biological Process	8.80269e-06	0.0472704	515	4225	75075	740601
GO:0030154	cell differentiation	The process in which relatively unspecialized cells, e.g. embryonic or regenerative cells, acquire specialized structural and/or functional features that characterize the cells, tissues, or organs of the mature organism or some other relatively stable phase of the organism's life history. Differentiation includes the processes involved in commitment of a cell to a specific fate and its subsequent…	Biological Process	8.85044e-06	0.0475269	291	2240	75075	740601

## Sheet: Supplementary Table 5
Supplementary Table 5. Functional enrichment for genes which overlap hypo-methylated DMRs. Presented are significantly enriched gene ontology terms (biological processes; p value < 0.05).
GO ID	GO TERM	Definition	Ontology	p Value	Bonferroni Adjusted p Value	Count In Dataset	Count In Genome	total Term In Dataset	total terms In Genome
GO:0048667	cell morphogenesis involved in neuron differentiation	The process in which the structures of a neuron are generated and organized. This process occurs while the initially relatively unspecialized cell is acquiring the specialized features of a neuron.	BP	3.15095e-11	1.9287e-07	145	515	122623	740601
GO:0000904	cell morphogenesis involved in differentiation	The change in form (cell shape and size) that occurs when relatively unspecialized cells, e.g. embryonic or regenerative cells, acquire specialized structural and/or functional features that characterize the cells, tissues, or organs of the mature organism or some other relatively stable phase of the organism's life history.	BP	5.92294e-11	3.62543e-07	164	607	122623	740601
GO:0048812	neuron projection morphogenesis	The process in which the anatomical structures of a neuron projection are generated and organized. A neuron projection is any process extending from a neural cell, such as axons or dendrites.	BP	2.02236e-10	1.23789e-06	144	523	122623	740601
GO:0007409	axonogenesis	Generation of a long process of a neuron, that carries efferent (outgoing) action potentials from the cell body towards target cells.	BP	7.75049e-10	4.74408e-06	132	477	122623	740601
GO:0048666	neuron development	The process whose specific outcome is the progression of a neuron over time, from initial commitment of the cell to a specific fate, to the fully functional differentiated cell.	BP	1.40184e-09	8.58065e-06	176	689	122623	740601
GO:0031175	neuron projection development	The process whose specific outcome is the progression of a neuron projection over time, from its formation to the mature structure. A neuron projection is any process extending from a neural cell, such as axons or dendrites (collectively called neurites).	BP	1.64337e-09	1.0059e-05	159	609	122623	740601
GO:0000902	cell morphogenesis	The developmental process in which the size or shape of a cell is generated and organized.	BP	2.71523e-09	1.66199e-05	188	753	122623	740601
GO:0048699	generation of neurons	The process in which nerve cells are generated. This includes the production of neuroblasts and their differentiation into neurons.	BP	2.86872e-09	1.75594e-05	219	906	122623	740601
GO:0022008	neurogenesis	Generation of cells within the nervous system.	BP	3.23872e-09	1.98242e-05	229	957	122623	740601
GO:0030182	neuron differentiation	The process in which a relatively unspecialized cell acquires specialized features of a neuron.	BP	3.26346e-09	1.99756e-05	206	843	122623	740601
GO:0032989	cellular component morphogenesis	The process in which cellular structures, including whole cells or cell parts, are generated and organized.	BP	1.36345e-08	8.34567e-05	193	793	122623	740601
GO:0007411	axon guidance	The chemotaxis process that directs the migration of an axon growth cone to a specific target site in response to a combination of attractive and repulsive cues.	BP	1.51309e-08	9.26164e-05	97	337	122623	740601
GO:0048858	cell projection morphogenesis	The process in which the anatomical structures of a cell projection are generated and organized.	BP	2.02708e-08	0.000124077	149	582	122623	740601
GO:0032990	cell part morphogenesis	The process in which the anatomical structures of a cell part are generated and organized.	BP	2.61538e-08	0.000160087	150	589	122623	740601
GO:0030030	cell projection organization	A process that is carried out at the cellular level which results in the assembly, arrangement of constituent parts, or disassembly of a prolongation or process extending from a cell, e.g. a flagellum or axon.	BP	9.37549e-08	0.000573874	186	778	122623	740601
GO:0007399	nervous system development	The process whose specific outcome is the progression of nervous tissue over time, from its formation to its mature state.	BP	1.37922e-07	0.000844223	326	1503	122623	740601
GO:0048468	cell development	The process whose specific outcome is the progression of the cell over time, from its formation to the mature structure. Cell development does not include the steps involved in committing a cell to a specific fate.	BP	1.7122e-07	0.00104804	267	1198	122623	740601
GO:0007268	synaptic transmission	The process of communication from a neuron to a target (neuron, muscle, or secretory cell) across a synapse.	BP	2.439e-07	0.00149291	143	575	122623	740601
GO:0019226	transmission of nerve impulse	The neurological system process in which a signal is transmitted through the nervous system by synaptic transmission and the sequential electrochemical polarization and depolarization that travels across the membrane of a nerve cell (neuron) in response to stimulation.	BP	6.0616e-07	0.00371031	155	643	122623	740601
GO:0035637	multicellular organismal signaling	The transfer of information occurring at the level of a multicellular organism.	BP	6.0616e-07	0.00371031	155	643	122623	740601
GO:0072657	protein localization in membrane	A process in which a protein is transported to, or maintained in, a specific location in a membrane.	BP	1.33768e-06	0.00818796	22	47	122623	740601
GO:0023051	regulation of signaling	Any process that modulates the frequency, rate or extent of a signaling process.	BP	7.4181e-06	0.0454062	337	1629	122623	740601

## Sheet: Supplementary Table 6
Supplementary Table 6. The location and physical characteristics of inDMRs.
DMR ID (genome build_chromosome_Start_Stop_Strand)	CpGs in DMR	CpG observed /expected	G+C Content	DMR length
hg18_chr1_2611750_2612950_+	23	0.211	0.613	1200
hg18_chr1_2866250_2866650_+	19	0.529	0.6	400
hg18_chr1_2995450_2995750_+	13	0.444	0.627	300
hg18_chr1_3193850_3194300_+	35	0.707	0.664	450
hg18_chr1_3342700_3342850_+	10	0.858	0.58	150
hg18_chr1_7493500_7493950_+	13	0.386	0.556	450
hg18_chr1_16027250_16027550_+	16	0.7	0.553	300
hg18_chr1_16891600_16893050_+	163	0.881	0.715	1450
hg18_chr1_57844300_57844650_+	7	0.42	0.44	350
hg18_chr1_58115650_58115850_+	2	0.304	0.38	200
hg18_chr1_75074150_75074450_+	2	0.281	0.31	300
hg18_chr1_104871550_104871900_+	5	0.753	0.277	350
hg18_chr1_112793400_112793650_+	4	0.455	0.376	250
hg18_chr1_115598650_115598900_+	2	0.536	0.248	250
hg18_chr1_119360150_119360850_+	28	0.787	0.451	700
hg18_chr1_150427950_150428500_+	43	0.722	0.66	550
hg18_chr1_153981800_153982200_+	32	0.838	0.62	400
hg18_chr1_154452850_154453200_+	44	0.9	0.749	350
hg18_chr1_161580900_161581150_+	2	0.288	0.372	250
hg18_chr1_167426950_167427100_+	6	0.833	0.44	150
hg18_chr1_189140800_189141350_+	2	0.141	0.322	550
hg18_chr1_192941650_192941800_+	2	0.683	0.287	150
hg18_chr1_200248300_200248600_+	7	0.245	0.64	300
hg18_chr1_204085350_204085900_+	32	0.643	0.611	550
hg18_chr1_221633400_221633950_+	47	0.671	0.715	550
hg18_chr1_226837750_226838050_+	31	0.878	0.69	300
hg18_chr1_231585550_231585900_+	3	0.284	0.349	350
hg18_chr1_239974900_239975400_+	10	0.386	0.456	500
hg18_chr1_244632200_244632400_+	3	0.483	0.355	200
hg18_chr1_245015550_245015850_+	12	0.487	0.623	300
hg18_chr1_246167000_246167400_+	34	0.74	0.68	400
hg18_chr10_1441850_1442000_+	6	0.495	0.607	150
hg18_chr10_1566600_1566750_+	8	0.732	0.553	150
hg18_chr10_1592450_1592850_+	20	0.689	0.54	400
hg18_chr10_5703050_5703400_+	9	0.332	0.56	350
hg18_chr10_10850100_10850300_+	2	0.207	0.45	200
hg18_chr10_14436550_14436900_+	4	0.233	0.454	350
hg18_chr10_16040700_16041150_+	5	0.371	0.349	450
hg18_chr10_31041050_31041450_+	4	0.263	0.393	400
hg18_chr10_35936600_35937150_+	54	0.849	0.685	550
hg18_chr10_54136800_54137000_+	2	0.297	0.37	200
hg18_chr10_85973150_85973400_+	2	0.278	0.34	250
hg18_chr10_91586750_91587800_+	72	0.651	0.654	1050
hg18_chr10_102017200_102017500_+	25	1.071	0.567	300
hg18_chr10_106427800_106428150_+	4	0.293	0.4	350
hg18_chr10_106845200_106845550_+	4	0.178	0.509	350
hg18_chr10_111411300_111411550_+	11	0.431	0.652	250
hg18_chr10_118377100_118377550_+	42	0.815	0.678	450
hg18_chr10_132748450_132749000_+	30	1.011	0.467	550
hg18_chr10_132800950_132801300_+	15	0.496	0.606	350
hg18_chr10_134955250_134956100_+	59	0.618	0.685	850
hg18_chr10_135096450_135096750_+	23	0.552	0.747	300
hg18_chr10_135191000_135193500_+	174	0.764	0.604	2500
hg18_chr11_390150_390550_+	40	0.744	0.735	400
hg18_chr11_3195750_3196800_+	74	0.605	0.685	1050
hg18_chr11_3197900_3198250_+	10	0.275	0.646	350
hg18_chr11_3199500_3200650_+	52	0.477	0.617	1150
hg18_chr11_15858450_15858800_+	3	0.161	0.463	350
hg18_chr11_26249750_26250000_+	2	0.461	0.264	250
hg18_chr11_26996350_26996650_+	2	0.212	0.363	300
hg18_chr11_32243100_32243300_+	10	0.899	0.475	200
hg18_chr11_41486550_41487050_+	3	0.162	0.386	500
hg18_chr11_45387300_45387600_+	12	0.647	0.51	300
hg18_chr11_67140150_67140350_+	12	0.573	0.665	200
hg18_chr11_114336850_114337000_+	8	0.569	0.633	150
hg18_chr11_129264550_129264800_+	2	0.202	0.408	250
hg18_chr11_130180950_130181200_+	4	0.279	0.492	250
hg18_chr12_7721150_7721450_+	2	0.18	0.387	300
hg18_chr12_24264350_24264750_+	2	0.321	0.25	400
hg18_chr12_31164300_31164800_+	29	0.511	0.678	500
hg18_chr12_31297750_31298050_+	2	0.17	0.397	300
hg18_chr12_57047150_57047450_+	2	0.161	0.413	300
hg18_chr12_75347000_75347300_+	3	0.426	0.31	300
hg18_chr12_82483650_82483900_+	2	0.252	0.368	250
hg18_chr12_116202850_116203100_+	12	0.53	0.624	250
hg18_chr12_125455750_125455950_+	2	0.377	0.335	200
hg18_chr12_126068450_126068600_+	3	0.375	0.467	150
hg18_chr12_129442800_129443800_+	51	0.869	0.486	1000
hg18_chr12_130483550_130483700_+	9	0.617	0.7	150
hg18_chr12_131390450_131392150_+	115	0.64	0.723	1700
hg18_chr12_131559500_131559800_+	23	0.645	0.693	300
hg18_chr12_131560500_131560700_+	13	0.564	0.685	200
hg18_chr13_19614450_19614750_+	30	0.792	0.727	300
hg18_chr13_28789850_28790000_+	5	0.946	0.407	150
hg18_chr13_35448550_35449150_+	28	0.705	0.515	600
hg18_chr13_44324350_44324650_+	4	0.243	0.47	300
hg18_chr13_45986250_45986450_+	6	0.572	0.48	200
hg18_chr13_79096950_79097150_+	2	0.241	0.41	200
hg18_chr13_79670200_79670450_+	2	0.223	0.38	250
hg18_chr13_80420950_80421350_+	2	0.218	0.31	400
hg18_chr13_84371350_84371750_+	8	0.465	0.425	400
hg18_chr13_91623100_91623350_+	2	0.418	0.28	250
hg18_chr13_102729550_102729700_+	6	0.551	0.547	150
hg18_chr13_113262500_113262750_+	27	1	0.708	250
hg18_chr13_113586450_113586650_+	12	0.604	0.64	200
hg18_chr13_113887500_113887900_+	36	0.868	0.705	400
hg18_chr13_113899850_113900200_+	11	0.722	0.42	350
hg18_chr13_113982250_113982500_+	33	1.015	0.724	250
hg18_chr13_113983650_113984200_+	36	0.684	0.62	550
hg18_chr14_18684500_18684950_+	31	0.679	0.638	450
hg18_chr14_43591800_43592300_+	3	0.264	0.306	500
hg18_chr14_53885400_53885700_+	12	0.709	0.477	300
hg18_chr14_59645150_59645450_+	2	0.358	0.273	300
hg18_chr14_77177800_77178150_+	24	0.728	0.626	350
hg18_chr14_103433700_103433950_+	11	0.532	0.588	250
hg18_chr14_103818500_103818750_+	12	0.446	0.66	250
hg18_chr15_25439150_25439550_+	3	0.259	0.343	400
hg18_chr15_36556700_36556850_+	2	0.317	0.413	150
hg18_chr15_37054600_37054850_+	8	0.588	0.472	250
hg18_chr15_52073500_52073800_+	3	0.452	0.3	300
hg18_chr15_61073950_61074200_+	5	0.248	0.572	250
hg18_chr15_74879450_74879700_+	3	0.442	0.332	250
hg18_chr15_98902000_98902150_+	16	0.799	0.733	150
hg18_chr15_100122300_100122700_+	24	0.677	0.598	400
hg18_chr16_797200_798100_+	87	0.855	0.676	900
hg18_chr16_950450_950600_+	9	0.761	0.573	150
hg18_chr16_11957050_11957400_+	6	0.315	0.474	350
hg18_chr16_12262900_12263350_+	27	0.656	0.622	450
hg18_chr16_19414100_19414350_+	6	0.644	0.396	250
hg18_chr16_53920400_53920600_+	15	0.765	0.635	200
hg18_chr16_81469450_81469700_+	3	0.279	0.416	250
hg18_chr16_86713150_86713350_+	14	0.774	0.625	200
hg18_chr16_86869700_86870800_+	63	0.836	0.524	1100
hg18_chr16_86875100_86875350_+	9	0.357	0.648	250
hg18_chr16_88217150_88217450_+	13	0.637	0.523	300
hg18_chr16_88431500_88431700_+	15	0.678	0.675	200
hg18_chr17_57050_57400_+	20	0.598	0.62	350
hg18_chr17_206250_206400_+	13	1.348	0.533	150
hg18_chr17_670950_671200_+	14	0.578	0.648	250
hg18_chr17_13161500_13161750_+	6	0.564	0.416	250
hg18_chr17_13740200_13740550_+	2	0.168	0.371	350
hg18_chr17_21828500_21828800_+	13	0.542	0.567	300
hg18_chr17_29653200_29653700_+	2	0.077	0.458	500
hg18_chr17_36189350_36189600_+	26	0.974	0.656	250
hg18_chr17_58919500_58919700_+	2	0.142	0.54	200
hg18_chr17_65868800_65869000_+	3	0.422	0.38	200
hg18_chr17_70131550_70131900_+	7	0.444	0.44	350
hg18_chr17_71558350_71558550_+	2	0.213	0.445	200
hg18_chr18_9375250_9375450_+	6	0.499	0.505	200
hg18_chr18_12264000_12264250_+	13	0.629	0.576	250
hg18_chr18_36602000_36602350_+	3	0.239	0.38	350
hg18_chr18_42801100_42801500_+	18	0.626	0.537	400
hg18_chr18_55300900_55301200_+	3	0.291	0.38	300
hg18_chr18_75555050_75555450_+	24	0.556	0.7	400
hg18_chr19_373500_373700_+	15	0.75	0.635	200
hg18_chr19_543950_544100_+	2	0.151	0.6	150
hg18_chr19_2082500_2082700_+	20	0.833	0.695	200
hg18_chr19_21056950_21057400_+	25	0.605	0.609	450
hg18_chr19_41737900_41738450_+	27	0.971	0.451	550
hg18_chr19_57579650_57580000_+	2	0.141	0.403	350
hg18_chr19_61715150_61715500_+	3	0.454	0.283	350
hg18_chr2_2705300_2705650_+	16	0.529	0.589	350
hg18_chr2_3203750_3204550_+	39	0.719	0.524	800
hg18_chr2_3696300_3696450_+	2	0.348	0.393	150
hg18_chr2_3750850_3751400_+	16	0.359	0.631	550
hg18_chr2_5405450_5405650_+	3	0.54	0.335	200
hg18_chr2_20530000_20530550_+	30	0.708	0.556	550
hg18_chr2_23715650_23715800_+	4	0.279	0.62	150
hg18_chr2_26477050_26477300_+	5	0.33	0.496	250
hg18_chr2_57983850_57984050_+	3	0.438	0.375	200
hg18_chr2_74200800_74201300_+	50	0.809	0.704	500
hg18_chr2_75241250_75241500_+	2	0.314	0.328	250
hg18_chr2_78818700_78819150_+	2	0.158	0.336	450
hg18_chr2_106449150_106449400_+	36	0.96	0.776	250
hg18_chr2_123046950_123047200_+	2	0.212	0.392	250
hg18_chr2_126087150_126087400_+	2	0.324	0.32	250
hg18_chr2_128169550_128170050_+	44	0.805	0.662	500
hg18_chr2_132742050_132742300_+	10	0.46	0.592	250
hg18_chr2_150467400_150467950_+	28	0.942	0.465	550
hg18_chr2_163386750_163387050_+	2	0.326	0.297	300
hg18_chr2_173024800_173025150_+	5	0.416	0.371	350
hg18_chr2_181970300_181970600_+	4	0.242	0.47	300
hg18_chr2_184833650_184834150_+	4	0.256	0.354	500
hg18_chr2_213282650_213283500_+	26	0.575	0.466	850
hg18_chr2_216119350_216119550_+	7	0.913	0.45	200
hg18_chr2_232924000_232924550_+	54	0.775	0.713	550
hg18_chr2_233553900_233554150_+	4	0.216	0.556	250
hg18_chr2_236795350_236795550_+	6	0.375	0.57	200
hg18_chr2_239074000_239074150_+	5	0.708	0.447	150
hg18_chr2_239464550_239464700_+	9	0.944	0.507	150
hg18_chr2_240746700_240747000_+	14	0.559	0.603	300
hg18_chr2_242564400_242564750_+	11	0.395	0.571	350
hg18_chr2_242594350_242594550_+	13	0.622	0.655	200
hg18_chr2_242626900_242627650_+	18	0.29	0.58	750
hg18_chr2_242633400_242634150_+	18	0.401	0.5	750
hg18_chr20_796950_797450_+	11	0.347	0.504	500
hg18_chr20_8391250_8391700_+	6	0.352	0.391	450
hg18_chr20_16778650_16778850_+	2	0.36	0.335	200
hg18_chr20_26009850_26010300_+	26	0.572	0.644	450
hg18_chr20_26136750_26138250_+	174	0.889	0.724	1500
hg18_chr20_55010800_55010950_+	5	0.572	0.493	150
hg18_chr20_59150950_59151100_+	2	0.209	0.507	150
hg18_chr20_59337750_59337900_+	9	0.586	0.653	150
hg18_chr20_61130550_61131600_+	82	0.701	0.672	1050
hg18_chr21_16929700_16929850_+	2	0.314	0.413	150
hg18_chr21_20246300_20246550_+	2	0.22	0.392	250
hg18_chr21_34739700_34740500_+	28	0.455	0.58	800
hg18_chr21_43141650_43142050_+	57	1.542	0.66	400
hg18_chr21_43998700_43998900_+	9	0.48	0.615	200
hg18_chr21_45163600_45164000_+	15	0.389	0.623	400
hg18_chr22_17569900_17570150_+	12	0.886	0.644	250
hg18_chr22_19039250_19039750_+	84	1.407	0.692	500
hg18_chr22_19040600_19042200_+	261	1.38	0.689	1600
hg18_chr22_19042750_19043800_+	157	1.291	0.682	1050
hg18_chr22_19867650_19867850_+	29	1.124	0.725	200
hg18_chr22_35823550_35824450_+	44	0.487	0.637	900
hg18_chr22_36469450_36469800_+	3	0.147	0.511	350
hg18_chr22_42894750_42895050_+	10	0.322	0.653	300
hg18_chr22_47023750_47023950_+	8	0.402	0.635	200
hg18_chr22_47977300_47977550_+	9	0.389	0.632	250
hg18_chr3_7105200_7105500_+	6	0.391	0.453	300
hg18_chr3_7108100_7108700_+	2	0.112	0.345	600
hg18_chr3_8784050_8784400_+	36	0.923	0.669	350
hg18_chr3_17706600_17706750_+	2	0.772	0.267	150
hg18_chr3_26761550_26761750_+	6	0.574	0.46	200
hg18_chr3_26881550_26881800_+	3	0.286	0.412	250
hg18_chr3_31185350_31185900_+	2	0.116	0.356	550
hg18_chr3_63515900_63516200_+	4	0.463	0.34	300
hg18_chr3_68972700_68972950_+	5	0.515	0.4	250
hg18_chr3_69425300_69425450_+	2	0.373	0.38	150
hg18_chr3_75527350_75528600_+	93	0.634	0.686	1250
hg18_chr3_75622800_75623000_+	7	0.452	0.585	200
hg18_chr3_76146050_76146300_+	9	0.772	0.456	250
hg18_chr3_78061350_78061750_+	13	0.504	0.512	400
hg18_chr3_96598750_96598950_+	5	0.805	0.37	200
hg18_chr3_124691900_124692050_+	2	0.295	0.427	150
hg18_chr3_142801200_142801450_+	2	0.251	0.36	250
hg18_chr3_144677300_144677800_+	4	0.26	0.352	500
hg18_chr3_151360650_151360800_+	4	0.75	0.387	150
hg18_chr3_153021250_153021500_+	5	0.534	0.388	250
hg18_chr3_156523250_156523550_+	3	0.609	0.257	300
hg18_chr3_170368350_170368550_+	3	0.441	0.37	200
hg18_chr3_196261600_196262150_+	12	0.291	0.549	550
hg18_chr4_1551450_1551600_+	20	1.039	0.72	150
hg18_chr4_3797400_3797800_+	15	0.476	0.57	400
hg18_chr4_7801250_7801550_+	15	0.678	0.553	300
hg18_chr4_9750700_9750850_+	8	0.543	0.633	150
hg18_chr4_9755900_9756650_+	26	0.509	0.523	750
hg18_chr4_23330600_23331300_+	27	0.679	0.477	700
hg18_chr4_40395400_40395650_+	2	0.201	0.4	250
hg18_chr4_56315800_56316050_+	3	0.536	0.3	250
hg18_chr4_64245500_64245950_+	3	0.297	0.304	450
hg18_chr4_79578100_79578300_+	2	0.447	0.305	200
hg18_chr4_112917750_112918050_+	5	0.516	0.363	300
hg18_chr4_113689300_113689500_+	8	0.957	0.41	200
hg18_chr4_116436850_116437000_+	3	0.67	0.347	150
hg18_chr4_154825150_154825350_+	18	0.716	0.715	200
hg18_chr4_170932600_170932850_+	25	0.819	0.704	250
hg18_chr4_178041400_178041800_+	6	0.423	0.378	400
hg18_chr4_178106150_178106750_+	26	0.791	0.472	600
hg18_chr4_179435200_179435350_+	3	0.795	0.353	150
hg18_chr4_186214650_186215150_+	4	0.251	0.358	500
hg18_chr4_187330250_187330500_+	3	0.349	0.372	250
hg18_chr4_188971300_188971650_+	2	0.172	0.374	350
hg18_chr4_190030050_190030700_+	32	0.909	0.466	650
hg18_chr4_190803700_190804350_+	78	1.41	0.662	650
hg18_chr5_136450_136600_+	11	0.923	0.66	150
hg18_chr5_218000_218400_+	27	0.721	0.618	400
hg18_chr5_319900_320050_+	13	1.064	0.573	150
hg18_chr5_1183600_1183750_+	9	0.475	0.727	150
hg18_chr5_1232150_1233500_+	59	0.454	0.621	1350
hg18_chr5_1344100_1344650_+	32	0.524	0.678	550
hg18_chr5_1647250_1648050_+	88	0.833	0.728	800
hg18_chr5_1977950_1978100_+	9	0.863	0.533	150
hg18_chr5_2515150_2515300_+	8	0.64	0.587	150
hg18_chr5_2686600_2686900_+	12	0.599	0.52	300
hg18_chr5_4047950_4048250_+	3	0.153	0.513	300
hg18_chr5_7898950_7899250_+	3	0.228	0.42	300
hg18_chr5_10693100_10693250_+	18	2.015	0.6	150
hg18_chr5_14369550_14370250_+	16	0.372	0.497	700
hg18_chr5_19361900_19362350_+	6	0.555	0.313	450
hg18_chr5_23945950_23946250_+	8	0.782	0.37	300
hg18_chr5_25269450_25269800_+	2	0.327	0.266	350
hg18_chr5_28963400_28964350_+	84	0.688	0.719	950
hg18_chr5_57813350_57813800_+	6	0.28	0.518	450
hg18_chr5_78026350_78026650_+	5	0.385	0.417	300
hg18_chr5_78289350_78289550_+	5	0.406	0.5	200
hg18_chr5_83162950_83163300_+	4	0.338	0.369	350
hg18_chr5_89895950_89896200_+	2	0.304	0.348	250
hg18_chr5_99000700_99000950_+	2	0.225	0.392	250
hg18_chr5_119043300_119043500_+	7	0.756	0.435	200
hg18_chr5_140510450_140510950_+	29	0.856	0.522	500
hg18_chr5_140533150_140533800_+	31	0.829	0.48	650
hg18_chr5_140534550_140534850_+	27	0.753	0.693	300
hg18_chr5_140543550_140543700_+	5	0.621	0.48	150
hg18_chr5_142915300_142915600_+	6	0.894	0.3	300
hg18_chr5_155222900_155223450_+	3	0.156	0.375	550
hg18_chr5_171938650_171939100_+	12	0.34	0.587	450
hg18_chr5_177320600_177320800_+	3	0.203	0.555	200
hg18_chr5_180329750_180330500_+	50	0.66	0.637	750
hg18_chr5_180341700_180341950_+	16	0.654	0.632	250
hg18_chr6_5979450_5979850_+	4	0.309	0.36	400
hg18_chr6_9810050_9810400_+	3	0.142	0.491	350
hg18_chr6_10178500_10178850_+	8	0.492	0.44	350
hg18_chr6_20277000_20277350_+	4	0.28	0.414	350
hg18_chr6_24925850_24926050_+	9	0.725	0.5	200
hg18_chr6_29756150_29757000_+	56	0.668	0.636	850
hg18_chr6_29926000_29926250_+	19	0.685	0.668	250
hg18_chr6_32633650_32634000_+	21	0.768	0.569	350
hg18_chr6_32697650_32697850_+	2	0.199	0.45	200
hg18_chr6_35862550_35863150_+	30	0.501	0.64	600
hg18_chr6_41512300_41512450_+	7	0.812	0.487	150
hg18_chr6_44721750_44722050_+	3	0.145	0.527	300
hg18_chr6_50864750_50864950_+	4	0.541	0.39	200
hg18_chr6_96116150_96116300_+	2	0.48	0.36	150
hg18_chr6_104457150_104457400_+	2	0.239	0.368	250
hg18_chr6_129087350_129087750_+	2	0.157	0.357	400
hg18_chr6_129779050_129779350_+	7	0.54	0.42	300
hg18_chr6_131154550_131155250_+	11	0.417	0.39	700
hg18_chr6_133201650_133202000_+	3	0.332	0.329	350
hg18_chr6_140459200_140459800_+	4	0.238	0.335	600
hg18_chr6_144224450_144224850_+	3	0.191	0.4	400
hg18_chr6_148843700_148844000_+	3	0.35	0.343	300
hg18_chr6_159572350_159572600_+	7	0.834	0.368	250
hg18_chr6_162291750_162292000_+	6	0.517	0.448	250
hg18_chr6_163734050_163734250_+	2	0.377	0.335	200
hg18_chr6_164239700_164239950_+	8	0.414	0.56	250
hg18_chr6_168080600_168080800_+	5	0.434	0.495	200
hg18_chr6_168137000_168137450_+	17	0.851	0.422	450
hg18_chr6_168982050_168982200_+	8	0.784	0.613	150
hg18_chr6_170296300_170296750_+	33	0.867	0.593	450
hg18_chr6_170326050_170326850_+	29	0.549	0.52	800
hg18_chr6_170327950_170328250_+	12	0.62	0.513	300
hg18_chr7_301550_302150_+	66	0.997	0.685	600
hg18_chr7_1105150_1105500_+	27	0.764	0.654	350
hg18_chr7_1121950_1122400_+	27	0.778	0.576	450
hg18_chr7_1851600_1851750_+	14	1.13	0.593	150
hg18_chr7_1876500_1877250_+	41	0.897	0.565	750
hg18_chr7_4210700_4211350_+	32	0.498	0.634	650
hg18_chr7_24718300_24718600_+	3	0.155	0.533	300
hg18_chr7_29570200_29570500_+	32	0.907	0.693	300
hg18_chr7_38175650_38175800_+	2	0.799	0.26	150
hg18_chr7_47517600_47517750_+	6	0.749	0.467	150
hg18_chr7_48675250_48675650_+	3	0.222	0.37	400
hg18_chr7_49522950_49523200_+	6	0.426	0.476	250
hg18_chr7_56405150_56405450_+	14	0.434	0.657	300
hg18_chr7_56846900_56847200_+	10	0.336	0.647	300
hg18_chr7_57075450_57075650_+	13	0.561	0.685	200
hg18_chr7_63672700_63673100_+	20	0.612	0.573	400
hg18_chr7_78500000_78500250_+	2	0.308	0.324	250
hg18_chr7_95224450_95224750_+	10	0.998	0.367	300
hg18_chr7_100172050_100173000_+	36	0.375	0.639	950
hg18_chr7_100421700_100421900_+	3	0.261	0.505	200
hg18_chr7_114743650_114744150_+	3	0.275	0.298	500
hg18_chr7_121134700_121135150_+	5	0.425	0.324	450
hg18_chr7_125052200_125052350_+	3	0.651	0.353	150
hg18_chr7_154572650_154572900_+	6	0.528	0.432	250
hg18_chr7_155852350_155852650_+	14	0.598	0.56	300
hg18_chr7_156885700_156885850_+	13	0.892	0.633	150
hg18_chr7_156955750_156956100_+	27	0.745	0.686	350
hg18_chr7_157135000_157135350_+	21	0.644	0.611	350
hg18_chr7_157141550_157141750_+	7	0.436	0.57	200
hg18_chr7_157201600_157201800_+	6	0.359	0.58	200
hg18_chr7_157542450_157542600_+	8	0.726	0.56	150
hg18_chr7_157751400_157751550_+	6	0.378	0.673	150
hg18_chr7_157758850_157759800_+	64	0.59	0.695	950
hg18_chr7_157822250_157822900_+	19	0.521	0.538	650
hg18_chr7_157826300_157826550_+	7	0.518	0.528	250
hg18_chr7_158133900_158134050_+	8	1.419	0.4	150
hg18_chr7_158134250_158134400_+	8	0.989	0.487	150
hg18_chr7_158401500_158401650_+	10	1.641	0.44	150
hg18_chr7_158639750_158640100_+	17	0.628	0.557	350
hg18_chr8_222700_222950_+	12	0.974	0.5	250
hg18_chr8_273800_273950_+	5	0.487	0.54	150
hg18_chr8_585100_585350_+	13	0.588	0.596	250
hg18_chr8_586600_587350_+	26	0.43	0.568	750
hg18_chr8_918150_918450_+	17	0.836	0.643	300
hg18_chr8_1133000_1133350_+	16	1.181	0.394	350
hg18_chr8_1285800_1287900_+	176	0.936	0.642	2100
hg18_chr8_1312200_1312400_+	12	0.567	0.66	200
hg18_chr8_1498550_1498850_+	19	0.713	0.65	300
hg18_chr8_1577700_1578100_+	33	0.851	0.715	400
hg18_chr8_1636650_1637350_+	61	0.897	0.624	700
hg18_chr8_1752000_1752150_+	16	1.389	0.587	150
hg18_chr8_1779900_1780050_+	6	0.452	0.62	150
hg18_chr8_2020950_2021700_+	38	0.569	0.608	750
hg18_chr8_2061400_2061700_+	4	0.206	0.51	300
hg18_chr8_2062400_2063450_+	65	0.775	0.566	1050
hg18_chr8_6032150_6032450_+	4	0.274	0.443	300
hg18_chr8_7923150_7923500_+	20	0.567	0.643	350
hg18_chr8_23700800_23701150_+	3	0.167	0.454	350
hg18_chr8_49589650_49590050_+	34	0.662	0.718	400
hg18_chr8_53953550_53953700_+	2	0.571	0.307	150
hg18_chr8_58280450_58280950_+	15	0.467	0.54	500
hg18_chr8_76289750_76290000_+	4	0.368	0.424	250
hg18_chr8_85599650_85599900_+	3	0.417	0.34	250
hg18_chr8_88825950_88826400_+	2	0.174	0.32	450
hg18_chr8_92222300_92222550_+	7	0.747	0.388	250
hg18_chr8_108189700_108189900_+	3	0.387	0.395	200
hg18_chr8_112982750_112983000_+	9	1.046	0.372	250
hg18_chr8_113295300_113295550_+	7	0.64	0.42	250
hg18_chr8_114810600_114810900_+	2	0.36	0.273	300
hg18_chr8_116557700_116557850_+	4	0.799	0.367	150
hg18_chr8_119516100_119516300_+	9	0.806	0.475	200
hg18_chr8_125223200_125223550_+	16	0.661	0.529	350
hg18_chr8_127934400_127934850_+	3	0.17	0.398	450
hg18_chr8_144225050_144226650_+	125	0.797	0.627	1600
hg18_chr8_144429750_144430450_+	67	0.829	0.686	700
hg18_chr8_144730900_144731550_+	76	0.89	0.726	650
hg18_chr9_6705950_6706350_+	35	0.887	0.63	400
hg18_chr9_16379250_16379900_+	31	0.654	0.542	650
hg18_chr9_28185250_28185450_+	2	0.465	0.295	200
hg18_chr9_32070350_32070700_+	2	0.381	0.246	350
hg18_chr9_44185550_44185900_+	29	0.915	0.611	350
hg18_chr9_44720400_44720750_+	16	0.64	0.571	350
hg18_chr9_72722050_72722350_+	6	0.35	0.483	300
hg18_chr9_78773000_78773200_+	5	0.718	0.39	200
hg18_chr9_80785550_80786200_+	2	0.097	0.358	650
hg18_chr9_80915850_80916050_+	6	0.57	0.46	200
hg18_chr9_84223500_84223700_+	5	0.668	0.39	200
hg18_chr9_95148300_95148850_+	60	0.844	0.724	550
hg18_chr9_102402350_102402600_+	3	0.434	0.34	250
hg18_chr9_110951900_110952300_+	5	0.318	0.398	400
hg18_chr9_138183900_138184450_+	21	0.428	0.635	550
hg18_chr9_139117000_139118300_+	62	0.661	0.548	1300
hg18_chr9_139794950_139795300_+	26	1.233	0.571	350
hg18_chr9_139856600_139857050_+	24	1.106	0.644	450
hg18_chrX_224500_224950_+	37	0.775	0.693	450
hg18_chrX_307950_308450_+	33	0.583	0.674	500
hg18_chrX_33212600_33212950_+	2	0.205	0.334	350
hg18_chrX_88347700_88348550_+	75	3.107	0.341	850
